# Supplementary material for: Genome-Wide DNA Methylation Analysis of a Cohort of 41 Patients Affected by Oculo-Auriculo-Vertebral Spectrum (OAVS)
Source: Int J Mol Sci. 2021 Jan 26;22(3):1190. doi: 10.3390/ijms22031190 (PMC7866060; doi:10.3390/ijms22031190)
Supplement: Supplementary file 1 [file ijms-22-01190-s001.zip]

Archive with 4 entries (3 files):
- ijms-1072464 supplementary done/
- ijms-1072464 supplementary done/ijms-1072464_Suppl. Figures S1-S6.pdf
- ijms-1072464 supplementary done/ijms-1072464_Suppl. Table S1.pdf
- ijms-1072464 supplementary done/ijms-1072464_Suppl. Tables S2-S11.xlsx
