# Supplementary material for: Genome-Wide DNA Methylation Analysis of a Cohort of 41 Patients Affected by Oculo-Auriculo-Vertebral Spectrum (OAVS)
Source: Int J Mol Sci. 2021 Jan 26;22(3):1190. doi: 10.3390/ijms22031190 (PMC7866060; doi:10.3390/ijms22031190)
Supplement: Supplementary file 1 [file ijms-22-01190-s001.zip › ijms-1072464 supplementary done/ijms-1072464_Suppl. Tables S2-S11.xlsx]

## Sheet: Table S2 - DMR regions
Table S2_DMRs
Chromosome	Start	End	name
chr1	40024626	40025540	PPIEL_Ex1_DMR
chr1	68515433	68517545	DIRAS3_TSS_DMR
chr1	68512505	68513486	DIRAS3_Ex2_DMR
chr2	207066967	207069445	GPR1_AS_TSS_DMR
chr2	207114583	207136544	ZDBF2/GPR1_IG_DMR
chr4	89618184	89619237	NAP1L5_TSS_DMR
chr5	135414802	135416645	VTRNA2_1_DMR
chr6	3849082	3850359	FAM50B_TSS_DMR
chr6	144328078	144329888	PLAGL1_alt_TSS_DMR
chr6	160426558	160427561	IGF2R_Int2_DMR
chr6	170054504	170055618	WDR27_Int13_DMR
chr7	50848726	50851312	GRB10_alt_TSS_DMR
chr7	94285537	94287960	PEG10_TSS_DMR
chr7	130130122	130134388	MEST_alt_TSS_DMR
chr7	154862719	154863382	HTR5A_TSS_DMR
chr8	37604992	37606088	ERLIN2_Int6_DMR
chr8	141108147	141111081	PEG13_TSS_DMR
chr9	98075400	98075744	FANCC_Int1_DMR
chr10	121578046	121578727	INPP5F_Int2_DMR
chr11	2018812	2024740	H19/IGF2_IG_DMR
chr11	2153991	2155112	IGF2_Ex9_DMR
chr11	2168333	2169768	IGF2_alt_TSS_DMR
chr11	2719948	2722259	KCNQ1OT1_TSS_DMR
chr13	48892341	48895763	RB1_Int2_DMR
chr14	101275427	101278058	MEG3/DLK1_IG_DMR
chr14	101290524	101293978	MEG3_TSS_DMR
chr14	101370741	101371419	MEG8_Int2_DMR
chr15	23807086	23812495	MKRN3_TSS_DMR
chr15	23892425	23894029	MAGEL2_TSS_DMR
chr15	23931451	23932759	NDN_TSS_DMR
chr15	25068564	25069481	SNRPN_alt_TSS_DMR
chr15	25093008	25193829	SNRPN_Int1_DMR1
chr15	25123027	25123905	SNRPN_Int1_DMR2
chr15	25200004	25201976	SNURF_TSS_DMR
chr15	99408496	99409650	IGF1R_Int2_DMR
chr16	3481801	3482388	ZNF597_3_DMR
chr16	3492828	3494463	ZNF597_TSS_DMR
chr19	54040510	54042212	ZNF331_alt_TSS_DMR1
chr19	54057086	54058425	ZNF331_alt_TSS_DMR2
chr19	57348493	57353271	PEG3_TSS_DMR
chr20	30134663	30135933	MCTS2P_TSS_DMR
chr20	36148604	36150528	NNAT_TSS_DMR
chr20	42142365	42144040	L3MBTL1_alt_TSS_DMR
chr20	57414039	57418612	GNAS_NESP_TSS_DMR
chr20	57425649	57428033	GNAS_AS1_TSS_DMR
chr20	57428905	57431463	GNAS_XL_Ex1_DMR
chr20	57463265	57465201	GNAS_A/B_TSS_DMR
chr21	40757510	40758276	WRB_alt_TSS_DMR
chr22	42077774	42078873	SNU13_alt_TSS_DMR

## Sheet: Table S2 - RAREs regions
Table S2_RAREs
Chromosome	Start	End	name
chr4	158272264	158292280	GRIA2
chr15	37180941	37200957	MEIS2
chr12	54433115	54453131	HOXC4
chr17	46622792	46642808	HOXB3
chr10	11363043	11383059	CUGBP2
chr6	163981770	164001786	QKI
chr7	27163523	27183539	HOXA4
chr17	46649932	46669948	no_gene
chr2	177003791	177023807	no_gene
chr10	94823560	94843576	CYP26A1
chr7	27143143	27163159	HOXA3
chr17	46589636	46609652	HOXB1
chr11	32451528	32471544	WT1
chr3	25459701	25479717	RARB
chr15	37179441	37199457	MEIS2
chr1	64628510	64648526	ROR1
chr15	37090748	37110764	C15orf41
chr10	77151604	77171620	ZNF503
chr7	27120864	27140880	HOXA1
chr3	5018638	5038654	BHLHB2
chr2	177020641	177040657	HOXD3
chr20	55826534	55846550	BMP7
chr18	55102880	55122896	ONECUT2
chr10	131760476	131780492	EBF3
chr15	45455900	45475916	SHF
chr18	23956149	23976165	TAF4B
chr7	35265562	35285578	TBX20
chrX	23401197	23421213	PTCHD1
chr11	20173435	20193451	DBX1
chr2	177003709	177023725	no_gene
chr11	47480319	47500335	CUGBP1
chr15	100314719	100334735	no_gene
chr11	34534857	34554873	ELF5
chr12	53858704	53878720	PCBP2
chr2	66783907	66803923	MEIS1
chr1	44814925	44834941	PRNPIP
chr1	216669648	216689664	ESRRG
chr11	32438779	32458795	WT1
chr11	44248069	44268085	EXT2
chr9	37467580	37487596	POLR1E
chr1	11164390	11184406	FRAP1
chr15	37388355	37408371	MEIS2
chr4	125580165	125600181	ANKRD50
chr3	25625104	25645120	RARB
chr9	37432221	37452237	ZBTB5
chr2	30371508	30391524	YPEL5
chr3	100456145	100476161	TFG
chr10	114914592	114934608	TCF7L2
chr7	28310372	28330388	LOC402644
chr17	74025882	74045898	SRP68
chr1	185276600	185296616	IVNS1ABP
chr8	28900107	28920123	HMBOX1
chr17	1948714	1968730	HIC1
chr22	41855511	41875527	ACO2
chr3	25694881	25714897	TOP2B
chr9	103781988	103802004	PRG-3
chr3	55510092	55530108	WNT5A
chrX	16877251	16897267	RBBP7
chr4	145559442	145579458	HHIP
chr5	171274343	171294359	FBXW11
chr17	48634467	48654483	CACNA1G
chr9	98252278	98272294	PTCH1
chr20	22543389	22563405	FOXA2
chr4	22801371	22821387	GBA3
chr7	92969193	92989209	CCDC132
chr2	237016635	237036651	AGAP1
chr1	227503035	227523051	CDC42BPA
chr5	131714099	131734115	SLC22A5
chr3	184283018	184303034	EPHB3
chr9	87621678	87641694	NTRK2
chr12	120999003	121019019	RNF10
chr17	38277475	38297491	MSL1
chr22	46493235	46513251	no_gene
chr20	37566587	37586603	FAM83D
chr14	77489312	77509328	C14orf4
chr12	123334365	123354381	HIP1R
chr16	68254763	68274779	RBM35B
chr19	6431986	6452002	SLC25A23
chr6	33153248	33173264	RXRB
chr10	94821674	94841690	CYP26A1
chrX	71349711	71369727	NHSL2
chrX	66932706	66952722	AR
chr2	19549376	19569392	OSR1
chr12	53711331	53731347	SP7
chr11	48181431	48201447	PTPRJ
chr15	40370966	40390982	BMF
chr20	42203518	42223534	SGK2
chrX	23793856	23813872	SAT1
chr7	83268441	83288457	SEMA3E
chr16	2760357	2780373	PRSS27
chr6	139682764	139702780	CITED2
chr5	513618	533634	SLC9A3
chr5	32578678	32598694	SUB1
chr3	51988031	52008047	PCBP4
chr18	798546	818562	YES1
chr5	180062551	180082567	FLT4
chr2	33040457	33060473	TTC27
chr5	131792639	131812655	LOC441108
chr12	26382895	26402911	SSPN
chr2	30129012	30149028	ALK
chr3	139242673	139262689	RBP1
chr10	119790015	119810031	RAB11FIP2
chr2	218792337	218812353	TNS1
chr1	75015462	75035478	C1orf173
chr22	30752178	30772194	LOC550631
chr8	42210198	42230214	POLB
chr5	131713963	131733979	SLC22A5
chr15	89728742	89748758	ABHD2
chrX	129195349	129215365	ELF4
chr4	186452754	186472770	PDLIM3
chr3	35820763	35840779	ARPP-21
chr10	115653376	115673392	NHLRC2
chr12	126128674	126148690	TMEM132B
chr10	52561088	52581104	A1CF
chr20	6748156	6768172	BMP2
chr22	51159118	51179134	SHANK3
chr5	54307769	54327785	GZMK
chr12	89973732	89993748	ATP2B1
chr2	73442975	73462991	SMYD5
chr2	204297317	204317333	RAPH1
chr11	62274374	62294390	AHNAK
chr19	3153004	3173020	GNA15
chr3	183891317	183911333	AP2M1
chr3	58718231	58738247	C3orf67
chr22	37956574	37976590	LGALS2
chr1	86612417	86632433	COL24A1
chr8	80666293	80686309	HEY1
chrX	154483360	154503376	RAB39B
chr16	75590827	75610843	GABARAPL2
chr3	45006726	45026742	ZDHHC3
chr1	54593575	54613591	CDCP2
chr1	6284477	6304493	ICMT
chr10	94820279	94840295	CYP26C1
chr11	118299077	118319093	MLL
chr19	31753745	31773761	TSHZ3
chr8	29196025	29216041	DUSP4
chr15	41223420	41243436	DLL4
chr1	150768592	150788608	CTSK
chr10	5190883	5210899	AKR1CL1
chr8	120556452	120576468	ENPP2
chr20	31058470	31078486	C20orf112
chr17	7738111	7758127	JMJD3
chr16	48101996	48122012	ABCC12
chr11	72130069	72150085	CLPB
chr17	73269500	73289516	SLC25A19
chrX	150910374	150930390	CNGA2
chr17	4707609	4727625	PLD2
chr5	50136638	50156654	PARP8
chr17	44999126	45019142	GOSR2
chr7	130106622	130126638	MEST
chr1	2966321	2986337	PRDM16
chr1	204099232	204119248	ETNK2
chr3	133650453	133670469	SLCO2A1
chr8	130950912	130970928	FAM49B
chr5	54527719	54547735	CCNO
chr6	91223488	91243504	MAP3K7
chr3	154053490	154073506	GPR149
chr16	31326323	31346339	ITGAM
chr8	25699361	25719377	EBF2
chr14	38062149	38082165	FOXA1
chr11	48175087	48195103	PTPRJ
chr9	100828563	100848579	TRIM14
chr2	171494417	171514433	MYO3B
chr6	146115773	146135789	FBXO30
chr17	40848099	40868115	EZH1
chr4	166113019	166133035	KLHL2
chr3	170136970	170156986	CLDN11
chr9	954423	974439	DMRT1
chr19	50237528	50257544	TSKS
chr3	48595832	48615848	COL7A1
chr17	6320869	6340885	AIPL1
chr12	9838280	9858296	CLEC2D
chr16	65149669	65169685	CDH11
chr7	44250284	44270300	CAMK2B
chr16	67234537	67254553	LRRC29
chr17	42382365	42402381	RUNDC3A
chr11	57059918	57079934	TNKS1BP1
chr4	144784819	144804835	GYPE
chr17	48899832	48919848	WFIKKN2
chrX	117807631	117827647	DOCK11
chr9	74290383	74310399	TMEM2
chr16	57494172	57514188	POLR2C
chr20	33853146	33873162	MMP24
chr19	39209635	39229651	ACTN4
chr11	17746041	17766057	KCNC1
chr16	19857552	19877568	IQCK
chr2	209347988	209368004	PTH2R
chr13	60230949	60250965	DIAPH3
chr3	142515504	142535520	TRPC1
chr3	189665718	189685734	LEPREL1
chr19	51559145	51579161	KLK13
chr15	38638786	38658802	SPRED1
chr6	28218112	28238128	NKAPL
chr17	38247561	38267577	NR1D1
chr1	98502270	98522286	no_gene
chr12	112027975	112047991	ATXN2
chr5	76924923	76944939	OTP
chr17	4501343	4521359	SMTNL2
chr8	124222483	124242499	C8orf76
chr17	33511299	33531315	AMAC1
chr12	49366564	49386580	WNT1
chrX	135560219	135580235	BRS3
chr13	109238594	109258610	MYO16
chr8	11178627	11198643	AMAC1L2
chr6	132206439	132226455	ENPP1
chr7	27157957	27177973	HOXA4
chr17	1609025	1629041	C17orf91
chr4	172725124	172745140	GALNTL6
chr9	139597618	139617634	FAM69B
chr17	7375315	7395331	AMAC1L3
chr4	111527880	111547896	PITX2
chr12	81092150	81112166	MYF6
chr19	36027390	36047406	TMEM147
chr7	151115994	151136010	CRYGN
chr2	29266378	29286394	FAM179A
chr22	37947812	37967828	CDC42EP1
chr14	62009141	62029157	PRKCH
chr14	61732310	61752326	TMEM30B
chr12	114834426	114854442	TBX5
chr3	45947370	45967386	FYCO1
chr6	143654100	143674116	AIG1
chr13	93872070	93892086	GPC6
chr20	55207354	55227370	TFAP2C
chr7	149021404	149041420	no_gene
chr12	31465921	31485937	FAM60A
chr5	134721206	134741222	H2AFY
chr1	36342816	36362832	EIF2C1
chr1	38495483	38515499	POU3F1
chr15	45392073	45412089	DUOX2
chr9	18468688	18488704	ADAMTSL1
chr17	54554772	54574788	ANKFN1
chr19	40904243	40924259	PRX
chr16	2044614	2064630	ZNF598
chr15	66989913	67009929	SMAD6
chr11	117099432	117119448	RNF214
chr2	97389720	97409736	LMAN2L
chr10	124922133	124942149	BUB3
chr1	44868292	44888308	RNF220
chr10	75511989	75532005	SEC24C
chr17	33677085	33697101	SLFN11
chr1	50647555	50667571	ELAVL4
chr11	3828790	3848806	FRAG1
chr8	110584017	110604033	GOLSYN
chr3	53161209	53181225	RFT1
chrX	10410158	10430174	MID1
chr1	204582832	204602848	LRRN2
chr3	36864632	36884648	LBA1
chr2	209255440	209275456	PTH2R
chrX	73738041	73758057	SLC16A2
chrX	118963560	118983576	UPF3B
chr17	40176248	40196264	ZNF385C
chr17	80031495	80051511	FASN
chr1	87560417	87580433	HS2ST1
chr19	17337877	17357893	NR2F6
chr5	43284535	43304551	HMGCS1
chr10	91290333	91310349	SLC16A12
chr2	222277742	222297758	EPHA4
chr1	160034927	160054943	KCNJ10
chr16	67903873	67923889	EDC4
chr22	22108307	22128323	MAPK1
chr19	39967210	39987226	TIMM50
chr17	72413381	72433397	GPRC5C
chr3	18461098	18481114	SATB1
chr4	87722249	87742265	PTPN13
chr18	42634569	42654585	SETBP1
chr2	98606251	98626267	TMEM131
chrX	53956797	53976813	PHF8
chr7	102733673	102753689	NAPEPLD
chr6	33123779	33143795	COL11A2
chr17	41095773	41115789	AARSD1
chr7	81365071	81385087	HGF
chr17	34237920	34257936	RDM1
chr10	79679122	79699138	DLG5
chr19	51561136	51581152	KLK13
chr16	2273080	2293096	E4F1
chr11	62275973	62295989	AHNAK
chr5	177627968	177647984	AGXT2L2
chr6	70917992	70938008	COL9A1
chr2	189865542	189885558	COL3A1
chr10	81133940	81153956	ZCCHC24
chrX	105269039	105289055	SERPINA7
chr12	31259295	31279311	OVOS2
chr10	125798063	125818079	GALNAC4S-6ST
chr1	44678538	44698554	PRNPIP
chr20	44794134	44814150	CDH22
chr22	26839196	26859212	HPS4
chr19	59050364	59070380	TRIM28
chr5	38586781	38606797	LIFR
chr8	21950684	21970700	FAM160B2
chr16	57642868	57662884	GPR56
chr2	201335941	201355957	LOC26010
chr7	100187823	100207839	FBXO24
chr2	74723064	74743080	PCGF1
chr17	63548588	63568604	AXIN2
chr12	7062028	7082044	no_gene
chr4	73137328	73157344	ADAMTS3
chr16	58222407	58242423	CSNK2A2
chr17	36468497	36488513	MRPL45
chr14	24597611	24617627	PSME1
chr20	33803901	33823917	MMP24
chr10	124309637	124329653	DMBT1
chr14	38054993	38075009	FOXA1
chr9	115918253	115938269	FKBP15
chr17	46019772	46039788	ATAD4
chr17	34422687	34442703	CCL4
chr17	34529953	34549969	CCL4L2
chr17	34631519	34651535	CCL4L2
chr7	81362232	81382248	HGF
chr8	142421795	142441811	PTP4A3
chr16	29747516	29767532	C16orf54
chr2	237023945	237043961	AGAP1
chr12	53205404	53225420	KRT79
chr11	63998332	64018348	FKBP2
chrX	22282518	22302534	ZNF645
chr3	49443862	49463878	TCTA
chr1	110462408	110482424	CSF1
chr20	3859550	3879566	PANK2
chr9	95630168	95650184	ZNF484
chr10	88760331	88780347	AGAP11
chr11	779686	799702	CEND1
chr1	156242072	156262088	SMG5
chr2	74742784	74762800	DQX1
chr8	27482234	27502250	SCARA3
chr18	66373164	66393180	CCDC102B
chr1	6630918	6650934	ZBTB48
chr10	23622831	23642847	C10orf67
chr11	64521004	64541020	SF1
chr1	201977750	201997766	ELF3
chr1	168094162	168114178	GPR161
chr14	79737243	79757259	NRXN3
chr16	28846004	28866020	TUFM
chr20	44649545	44669561	SLC12A5
chr12	52297856	52317872	ACVRL1
chr5	140986482	141006498	DIAPH1
chr15	74482945	74502961	STRA6
chr7	127226010	127246026	FSCN3
chr7	71789667	71809683	CALN1
chr11	93907755	93927771	PANX1
chr10	14360083	14380099	FRMD4A
chr10	90020797	90040813	C10orf59
chr20	33284977	33304993	TP53INP2
chr7	135598669	135618685	MTPN
chr8	104078168	104098184	ATP6V1C1
chr22	24975818	24995834	C22orf36
chr3	191040162	191060178	CCDC50
chr9	124977685	124997701	LHX6
chr12	11796187	11816203	ETV6
chr8	41106004	41126020	SFRP1
chr6	149881097	149901113	C6orf72
chr5	170808753	170828769	NPM1
chr17	1574046	1594062	PRPF8
chr17	66503050	66523066	PRKAR1A
chr6	123379603	123399619	RLBP1L2
chr15	91551137	91571153	VPS33B
chr17	37898239	37918255	GRB7
chr4	99911570	99931586	METAP1
chr8	110688975	110708991	GOLSYN
chr19	51126094	51146110	SYT3
chr12	104337610	104357626	HSP90B1
chr12	42967548	42987564	PRICKLE1
chr2	24997169	25017185	C2orf79
chr14	51335536	51355552	ABHD12B
chr3	121688855	121708871	ILDR1
chr20	16730137	16750153	OTOR
chr13	58300413	58320429	PCDH17
chr8	28349467	28369483	FZD3
chrX	44701917	44721933	DUSP21
chr13	100597292	100617308	ZIC5
chr9	129621007	129641023	ZBTB34
chr1	177880172	177900188	SEC16B
chr16	30966781	30986797	SETD1A
chr16	89024957	89044973	CBFA2T3
chr4	6364283	6384299	PPP2R2C
chr7	42257052	42277068	GLI3
chr10	103319055	103339071	POLL
chr7	150076013	150096029	ZNF775
chr7	11013146	11033162	PHF14
chr1	43405172	43425188	SLC2A1
chr10	62609328	62629344	RHOBTB1
chr3	27152306	27172322	NEK10
chr1	100966080	100986096	CDC14A
chr15	66628687	66648703	TIPIN
chr17	2414709	2434725	METT10D
chr19	36184495	36204511	ZBTB32
chr9	88901744	88921760	ZCCHC6
chr9	72323531	72343547	PTAR1
chr2	95672462	95692478	MAL
chr15	50509757	50529773	SLC27A2
chr9	34502215	34522231	DNAI1
chr2	177184153	177204169	MTX2
chr7	123387486	123407502	WASL
chr15	66765614	66785630	MAP2K1
chr1	84862457	84882473	DNASE2B
chr22	37938386	37958402	CDC42EP1
chr8	18230873	18250889	NAT2
chr17	46624022	46644038	HOXB3
chr16	68318292	68338308	SLC7A6
chr9	95471068	95491084	BICD2
chr3	183270894	183290910	KLHL6
chr10	86002096	86022112	RGR
chr17	36000307	36020323	DDX52
chr10	16539075	16559091	PTER
chr12	105135311	105155327	CHST11
chr3	48597938	48617954	COL7A1
chr16	67424685	67444701	ZDHHC1
chr9	35389124	35409140	UNC13B
chr19	17307942	17327958	MYO9B
chr17	6731161	6751177	TEKT1
chr5	176006716	176026732	PCDH24
chr14	74960776	74980792	LTBP2
chr7	35668153	35688169	HERPUD2
chr7	15646698	15666714	MEOX2
chr7	22153742	22173758	RAPGEF5
chr2	85617602	85637618	CAPG
chr1	241995834	242015850	EXO1
chr7	18162590	18182606	no_gene
chr5	31396232	31416248	RNASEN
chr20	60946654	60966670	RPS21
chr11	65389494	65409510	PCNXL3
chr19	44169765	44189781	PLAUR
chr3	53179973	53199989	PRKCD
chr3	194071203	194091219	LRRC15
chr10	115877002	115897018	C10orf118
chr9	131852082	131872098	CRAT
chr1	27665498	27685514	SYTL1
chr1	159394647	159414663	OR10J1
chr1	38407617	38427633	INPP5B
chr3	32800704	32820720	CNOT10
chr22	38438769	38458785	PICK1
chr17	42844798	42864814	ADAM11
chr16	53628209	53648225	RPGRIP1L
chr7	74173957	74193973	NCF1
chr19	9410011	9430027	ZNF699
chr3	133537206	133557222	RAB6B
chr3	39543612	39563628	MOBP
chr10	72224739	72244755	KIAA1274
chr1	151542340	151562356	TUFT1
chr6	130744628	130764644	TMEM200A
chr17	57761087	57781103	CLTC
chr18	60988133	61008149	KDSR
chr20	54573116	54593132	CBLN4
chr6	137359400	137379416	IL20RA
chr14	94742488	94762504	SERPINA10
chr10	78637326	78657342	KCNMA1
chr11	65551999	65572015	OVOL1
chr12	104375421	104395437	GLT8D2
chr12	46655800	46675816	SLC38A1
chr7	150699146	150719162	NOS3
chr12	75429376	75449392	KCNC2
chr9	101971154	101991170	ALG2
chr1	93815765	93835781	DR1
chr9	136323585	136343601	C9orf7
chr11	791498	811514	LRDD
chr3	12767595	12787611	TMEM40
chr1	110162576	110182592	AMPD2
chr3	88195044	88215060	C3orf38
chr6	40351397	40371413	LRFN2
chr4	155496300	155516316	FGA
chr15	41124303	41144319	SPINT1
chr1	165729904	165749920	TMCO1
chr22	31664405	31684421	LIMK2
chr4	79830743	79850759	PAQR3
chr1	18422621	18442637	IGSF21
chr12	113364664	113384680	OAS3
chr19	19043553	19063569	HOMER3
chr1	84456399	84476415	TTLL7
chrX	100798126	100818142	ARMCX1
chr19	45729009	45749025	EXOC3L2
chr7	155425722	155445738	RBM33
chr19	7785321	7805337	CLEC4G
chr2	88458483	88478499	THNSL2
chrX	103259584	103279600	H2BFWT
chr15	90005938	90025954	RHCG
chr17	73692949	73712965	SAP30BP
chr15	55486958	55506974	RAB27A
chr17	28694825	28714841	CPD
chr11	7495635	7515651	OLFML1
chr3	52018714	52038730	RPL29
chr21	39662710	39682726	KCNJ15
chr14	77238362	77258378	VASH1
chr1	42608109	42628125	GUCA2B
chr6	167562274	167582290	GPR31
chr2	100154664	100174680	AFF3
chr12	57596176	57616192	LRP1
chr15	75483344	75503360	C15orf39
chr3	74302574	74322590	CNTN3
chr17	73251612	73271628	MRPS7
chr9	34604368	34624384	DCTN3
chr5	36171472	36191488	SKP2
chr16	3339629	3359645	TIGD7
chr16	57496665	57516681	DOK4
chr12	31215991	31236007	DDX11
chr10	72353306	72373322	PRF1
chr4	71462252	71482268	AMBN
chr5	33517994	33538010	ADAMTS12
chr19	49454380	49474396	BAX
chr19	49454398	49474414	BAX
chr1	223307274	223327290	TLR5
chr8	37811148	37831164	ADRB3
chr16	58222396	58242412	CSNK2A2
chr1	119955054	119975070	HSD3B2
chr14	69253755	69273771	C14orf181
chr19	6728147	6748163	GPR108
chr8	71306434	71326450	NCOA2
chr2	27622827	27642843	PPM1G
chr16	3341745	3361761	TIGD7
chr4	113450795	113470811	LOC91431
chr2	159662207	159682223	DAPL1
chrX	109689293	109709309	RGAG1
chr6	30071051	30091067	TRIM31
chr6	35428422	35448438	RPL10A
chr6	109861804	109881820	FLJ42177
chr15	62149993	62170009	VPS13C
chr1	193018492	193038508	UCHL5
chr4	119622197	119642213	KIAA1627
chr19	666676	686692	FSTL3
chr16	11826329	11846345	TXNDC11
chr7	130361085	130381101	TSGA13
chrX	86763037	86783053	KLHL4
chr9	5774081	5794097	ERMP1
chr3	10332121	10352137	SEC13
chr3	156534591	156554607	LEKR1
chr6	137802779	137822795	OLIG3
chr11	63983112	64003128	TRPT1
chr1	41240271	41260287	KCNQ4
chr3	140410588	140430604	TRIM42
chr3	149084932	149104948	TM4SF1
chr3	185532187	185552203	IGF2BP2
chr1	204318403	204338419	PLEKHA6
chr5	139214802	139234818	PSD2
chr22	42516105	42536121	CYP2D6
chr6	39186444	39206460	KCNK5
chr8	79419243	79439259	PKIA
chr15	65568064	65588080	PARP16
chr17	7371933	7391949	ZBTB4
chr3	25694709	25714725	TOP2B
chr4	174289766	174309782	SAP30
chr5	50129286	50149302	PARP8
chr6	33255560	33275576	RGL2
chr4	40237607	40257623	RHOH
chr9	125077092	125097108	MRRF
chr3	127383192	127403208	ABTB1
chr17	39985558	40005574	KLHL10
chr17	39726915	39746931	KRT14
chr12	70124855	70144871	RAB3IP
chr12	6786100	6806116	ZNF384
chr9	114415606	114435622	GNG10
chr10	97939660	97959676	BLNK
chr14	23308604	23328620	MMP14
chr11	128555621	128575637	FLI1
chr19	42739886	42759902	ERF
chr1	149877594	149897610	SV2A
chr3	161078010	161098026	C3orf57
chr16	56473392	56493408	NUDT21
chr21	43362114	43382130	C2CD2
chr12	7159923	7179939	C1S
chr7	37931923	37951939	TXNDC3
chr16	66572358	66592374	TK2
chr7	101453003	101473019	CUX1
chr19	42572499	42592515	ZNF574
chr19	18786637	18806653	CRTC1
chr12	3849750	3869766	EFCAB4B
chr6	31906314	31926330	CFB
chr12	41456806	41476822	CNTN1
chr7	80075249	80095265	GNAT3
chr17	3532520	3552536	CTNS
chr3	150468453	150488469	SIAH2
chr3	43320837	43340853	SNRK
chr1	206723364	206743380	RASSF5
chr16	11823639	11843655	TXNDC11
chr1	206995283	207015299	IL19
chr6	105592485	105612501	POPDC3
chr4	166412809	166432825	CPE
chr7	149144685	149164701	ZNF777
chr10	111611087	111631103	XPNPEP1
chr15	76129344	76149360	UBE2Q2
chr11	35259133	35279149	SLC1A2
chr14	57922860	57942876	C14orf105
chr2	176776625	176796641	KIAA1715
chr3	129152755	129172771	IFT122
chr1	156360027	156380043	C1orf61
chr10	98017217	98037233	BLNK
chr19	48953358	48973374	KCNJ14
chr12	57490406	57510422	STAT6
chr8	125956507	125976523	no_gene
chr9	98254182	98274198	PTCH1
chr19	2474286	2494302	GADD45B
chr10	5839467	5859483	GDI2
chr7	126994296	127014312	ZNF800
chr2	73323994	73344010	RAB11FIP5
chr7	520245	540261	PDGFA
chr13	43680046	43700062	DNAJC15
chr16	67559601	67579617	FAM65A
chr17	41921411	41941427	CD300LG
chr14	81847965	81867981	STON2
chr1	156652004	156672020	CRABP2
chr2	207927670	207947686	KLF7
chr20	48102525	48122541	PTGIS
chr14	70344051	70364067	SMOC1
chr2	201699560	201719576	CLK1
chr10	6086028	6106044	IL2RA
chr3	183871641	183891657	DVL3
chr7	128378017	128398033	CALU
chr15	41817695	41837711	RPAP1
chr9	34117996	34138012	no_gene
chr4	114802606	114822622	ARSJ
chr16	85839568	85859584	COX4I1
chr6	109829639	109849655	FLJ42177
chr1	16692797	16712813	C1orf144
chr7	1454580	1474596	MICALL2
chr16	68462678	68482694	SMPD3
chr22	37895238	37915254	CARD10
chr19	42239415	42259431	CEACAM6
chr17	44439092	44459108	ARL17
chr10	11502444	11522460	USP6NL
chr9	39447053	39467069	ZNF658B
chr9	41592071	41612087	ZNF658B
chr7	45177519	45197535	RAMP3
chr11	8245628	8265644	LMO1
chr3	183382549	183402565	KLHL24
chr1	174992294	175012310	MRPS14
chr6	158383188	158403204	SYNJ2
chrX	68705364	68725380	FAM155B
chr16	49524227	49544243	ZNF423
chr1	175097563	175117579	TNN
chr17	61581115	61601131	KCNH6
chr7	1253090	1273106	UNCX
chr4	129024017	129044033	LARP2
chr22	18595028	18615044	TUBA8
chr20	36946457	36966473	BPI
chr8	61760031	61780047	CHD7
chr1	47825099	47845115	CMPK1
chr6	46922039	46942055	GPR116
chr10	28890104	28910120	WAC
chr16	89644326	89664342	CPNE7
chr1	18788120	18808136	KLHDC7A
chr20	62645151	62665167	PRPF6
chr7	143598456	143618472	FAM115A
chr3	119148972	119168988	TMEM39A
chr3	89512016	89532032	EPHA3
chr21	43698099	43718115	ABCG1
chr8	86239697	86259713	CA1
chr2	102836585	102856601	IL1RL2
chr1	245847212	245867228	KIF26B
chr16	89644444	89664460	CPNE7
chr16	68581864	68601880	ZFP90
chr8	143694981	143714997	ARC
chr22	37237944	37257960	NCF4
chr16	89644571	89664587	CPNE7
chr11	6523011	6543027	C11orf47
chr8	61760418	61780434	CHD7
chr12	122715115	122735131	VPS33A
chrX	134478318	134498334	ZNF449
chr6	131906878	131926894	MED23
chr4	46036782	46056798	GABRG1
chr17	26219397	26239413	LOC201229
chrX	45020539	45040555	CXorf36
chr1	40820751	40840767	SMAP2
chr7	130417825	130437841	KLF14
chr13	32954966	32974982	BRCA2
chr3	48672679	48692695	CELSR3
chr8	6600280	6620296	AGPAT5
chr3	176913777	176933793	TBL1XR1
chr6	33129177	33149193	COL11A2
chr9	108384755	108404771	FKTN
chr7	96316685	96336701	SHFM1
chr2	232789542	232809558	NPPC
chr15	85258246	85278262	SEC11A
chr16	31499385	31519401	C16orf58
chr16	58036978	58056994	C16orf57
chr6	8078156	8098172	EEF1E1
chr14	50446829	50466845	LOC283551
chr11	126292760	126312776	KIRREL3
chr16	3430408	3450424	ZNF434
chr12	104341317	104361333	TDG
chr15	83326278	83346294	AP3B2
chr6	117044798	117064814	KPNA5
chr3	45768670	45788686	SACM1L
chr17	3341523	3361539	SPATA22
chr1	109267201	109287217	FNDC7
chr1	55082261	55102277	ACOT11
chr6	33128536	33148552	COL11A2
chr1	182367784	182387800	TEDDM1
chrX	49059550	49079566	CACNA1F
chr16	67706379	67726395	GFOD2
chr20	32674010	32694026	EIF2S2
chr3	47033315	47053331	NBEAL2
chr3	148873471	148893487	HPS3
chr4	189024225	189044241	TRIML2
chr12	51743648	51763664	GALNT6
chr6	99319415	99339431	FBXL4
chr18	33736793	33756809	ELP2
chr14	100513950	100533966	EVL
chr9	84499381	84519397	no_gene
chr3	179304007	179324023	MRPL47
chr6	99795282	99815298	C6orf168
chr2	88806460	88826476	C2orf51
chr2	219628775	219648791	CYP27A1
chr13	20229021	20249037	MPHOSPH8
chr20	746846	766862	C20orf54
chr7	38761110	38781126	VPS41
chr6	129895776	129915792	ARHGAP18
chr7	73999377	74019393	GTF2IRD1
chr17	17918833	17938849	ATPAF2
chr1	2437448	2457464	PANK4
chr8	23287019	23307035	ENTPD4
chr2	26410884	26430900	HADHA
chr22	40068368	40088384	CACNA1I
chr8	140712638	140732654	KCNK9
chr19	32819270	32839286	ZNF507
chr6	36061774	36081790	MAPK14
chr17	3797114	3817130	P2RX1
chr19	47404706	47424722	GRLF1
chr4	94676478	94696494	GRID2
chr22	42608603	42628619	TCF20
chr22	24159548	24179564	SMARCB1
chr4	81934970	81954986	BMP3
chr3	36865435	36885451	LBA1
chr1	20401380	20421396	PLA2G5
chr1	201862583	201882599	LMOD1
chr3	8808297	8828313	OXTR
chrX	70345310	70365326	MED12
chr1	40251525	40271541	BMP8B
chr2	100886651	100906667	LONRF2
chr10	114117025	114137041	ACSL5
chr17	72182915	72202931	RPL38
chr10	101137214	101157230	CNNM1
chr1	200129699	200149715	NR5A2
chr1	201449504	201469520	CSRP1
chr19	39204361	39224377	ACTN4
chr21	10903535	10923551	TPTE
chr8	89078247	89098263	MMP16
chr13	19993778	20013794	TPTE2
chr3	108472856	108492872	RETNLB
chr17	7799402	7819418	CHD3
chr12	124403597	124423613	DNAH10
chr3	62380689	62400705	CADPS
chr3	116161023	116181039	LSAMP
chr7	2637736	2657752	IQCE
chr18	24216927	24236943	KCTD1
chr1	223550183	223570199	C1orf65
chr2	169614650	169634666	LASS6
chr14	24871993	24892009	KIAA1305
chr1	247272216	247292232	FLJ45717
chr14	30393331	30413347	PRKD1
chr7	12593780	12613796	SCIN
chr10	60991118	61011134	PHYHIPL
chr1	247272124	247292140	FLJ45717
chr15	88516982	88536998	NTRK3
chr4	89410960	89430976	HERC5
chr17	63117197	63137213	RGS9
chrX	11759942	11779958	MSL3
chr1	247272032	247292048	FLJ45717
chr3	158418748	158438764	RARRES1
chr16	1290002	1310018	TPSD1
chr20	61257528	61277544	SLCO4A1
chr10	135464104	135484120	DUX4
chr1	62781343	62801359	KANK4
chr3	45793199	45813215	SLC6A20
chr17	37823569	37843585	PERLD1
chr2	219135109	219155125	TMBIM1
chr19	51744818	51764834	FLJ40235
chr1	113080525	113100541	ST7L
chr14	99860192	99880208	SETD3
chr7	138802416	138822432	TTC26
chr1	231038079	231058095	TTC13
chr15	49251701	49271717	SHC4
chr16	67564648	67584664	FAM65A
chr1	37257161	37277177	GRIK3
chr10	60114481	60134497	UBE2D1
chr8	37638423	37658439	GPR124
chr20	48736303	48756319	TMEM189
chr15	58708203	58728219	LIPC
chr18	51676528	51696544	MBD2
chr9	5353881	5373897	C9orf46
chr1	236441182	236461198	ERO1LB
chr22	42286484	42306500	SREBF2
chr9	35776553	35796569	NPR2
chr3	7767394	7787410	GRM7
chr22	42286568	42306584	SREBF2
chr12	104439715	104459731	GLT8D2
chrX	117845775	117865791	IL13RA1
chr1	209586386	209606402	LOC642587
chr22	35467623	35487639	ISX
chr13	42530971	42550987	KIAA0564
chr17	39217862	39237878	KRTAP2-4
chr1	41462522	41482538	CTPS
chr17	29688993	29709009	NF1
chrX	73738052	73758068	SLC16A2
chr2	135777907	135797923	YSK4
chr15	48427281	48447297	MYEF2
chr2	74664706	74684722	RTKN
chr15	61517144	61537160	RORA
chr5	10674945	10694961	DAP
chr7	90017215	90037231	CLDN12
chr11	47611536	47631552	C1QTNF4
chr6	32370469	32390485	BTNL2
chr1	203749229	203769245	ZC3H11A
chr10	99047924	99067940	ARHGAP19
chr1	247271206	247291222	FLJ45717
chr2	239320140	239340156	ASB1
chr14	23846661	23866677	MYH6
chr1	152316621	152336637	FLG2
chr12	109023020	109043036	SELPLG
chr2	234666607	234686623	UGT1A1
chr9	37785469	37805485	WDR32
chr15	78381087	78401103	SH2D7
chr16	15666835	15686851	C16orf45
chr1	60326781	60346797	HOOK1
chr6	62385050	62405066	KHDRBS2
chr1	166840814	166860830	TADA1L
chr1	27956863	27976879	FGR
chr6	688235	708251	EXOC2
chr7	100213138	100233154	TFR2
chr12	110547089	110567105	IFT81
chr22	20118900	20138916	ZDHHC8
chr19	58321343	58341359	ZNF552
chr20	61258750	61278766	SLCO4A1
chr19	52433961	52453977	ZNF613
chr19	20797786	20817802	ZNF626
chr1	91482711	91502727	ZNF644
chr1	153343081	153363097	S100A12
chr4	71076813	71096829	C4orf7
chr11	111141984	111162000	C11orf53
chr15	30828328	30848344	no_gene
chr1	154985960	155005976	DCST2
chr1	203050319	203070335	MYOG
chr7	47998714	48018730	HUS1
chr1	112923872	112943888	CTTNBP2NL
chr14	75188466	75208482	FCF1
chr8	59450812	59470828	SDCBP
chr6	80652224	80672240	ELOVL4
chr2	1630560	1650576	PXDN
chr10	119037483	119057499	PDZD8
chr19	44456885	44476901	ZNF221
chr2	47742751	47762767	KCNK12
chr19	9633479	9653495	ZNF426
chr7	150730096	150750112	ABCB8
chr19	18766578	18786594	KLHL26
chr19	36052040	36072056	no_gene
chr2	71362551	71382567	MPHOSPH10
chr7	50652419	50672435	GRB10
chr13	95666689	95686705	ABCC4
chr6	52650784	52670800	GSTA1
chr2	48892144	48912160	GTF2A1L
chr17	74556049	74576065	ST6GALNAC2
chr8	72928008	72948024	TRPA1
chr1	2338530	2358546	PEX10
chr20	5289458	5309474	PROKR2
chrX	36148745	36168761	CXorf59
chr3	150638793	150658809	CLRN1
chr7	44157577	44177593	POLD2
chr8	26226155	26246171	BNIP3L
chr4	101433524	101453540	EMCN
chr1	40119129	40139145	NT5C1A
chr12	54577076	54597092	SMUG1
chr8	29999511	30019527	DCTN6
chr6	52690838	52710854	GSTA5
chr9	114644922	114664938	UGCG
chr7	44795200	44815216	ZMIZ2
chr3	124618565	124638581	MUC13
chr11	5216203	5236219	OR51V1
chr16	1276431	1296447	TPSAB1
chr9	99610614	99630630	ZNF782
chr10	87353523	87373539	GRID1
chr2	54543860	54563876	C2orf73
chr19	7584656	7604672	MCOLN1
chr17	47578183	47598199	NGFR
chr12	42779052	42799068	PPHLN1
chr10	101903997	101924013	ERLIN1
chr22	43545113	43565129	TSPO
chr14	73690074	73710090	PAPLN
chr15	42848066	42868082	CEP27
chr5	173373199	173393215	CPEB4
chr1	87780045	87800061	LMO4
chr1	157741011	157761027	FCRL2
chr8	37623188	37643204	PROSC
chr1	38161309	38181325	CDCA8
chr17	29863025	29883041	no_gene
chr22	31504906	31524922	INPP5J
chr15	41135824	41155840	SPINT1
chr1	151017455	151037471	CDC42SE1
chr7	145799446	145819462	CNTNAP2
chr11	61500483	61520499	DAGLA
chr3	13915602	13935618	WNT7A
chr10	50493205	50513221	C10orf71
chr17	37778908	37798924	PPP1R1B
chr11	761184	781200	PDDC1
chr12	9899029	9919045	CD69
chr6	161544986	161565002	AGPAT4
chr12	113846296	113866312	SDSL
chrX	11762366	11782382	MSL3
chr8	145604544	145624560	ADCK5
chr19	45840873	45860889	KLC3
chr13	32591534	32611550	FRY
chr2	85806611	85826627	VAMP5
chr20	39800968	39820984	ZHX3
chr5	9540104	9560120	SEMA5A
chr7	116151026	116171042	CAV1
chr11	35540980	35560996	DKFZP586H2123
chr1	109732082	109752098	KIAA1324
chr16	75131139	75151155	ZNRF1
chr13	25855455	25875471	MTMR6
chr6	161109547	161129563	PLG
chr9	3817844	3837860	GLIS3
chr2	88033892	88053908	PLGLB2
chr16	19119252	19139268	ITPRIPL2
chr7	98024077	98044093	BAIAP2L1
chr2	87242670	87262686	PLGLB2
chr17	5322510	5342526	RPAIN
chr1	6507322	6527338	ESPN
chr9	79514684	79534700	PRUNE2
chr11	64776013	64796029	ARL2
chr3	46030917	46050933	FYCO1
chr11	106551468	106571484	GUCY1A2
chr2	71206620	71226636	TEX261
chrX	48963888	48983904	GPKOW
chr9	114418983	114438999	GNG10
chr12	58101808	58121824	OS9
chr19	21900373	21920389	ZNF100
chr9	124081596	124101612	GSN
chr12	15088463	15108479	ARHGDIB
chr12	7350565	7370581	PEX5
chr10	13383784	13403800	SEPHS1
chr2	73148530	73168546	EMX1
chr12	111073469	111093485	TCTN1
chr1	247269185	247289201	FLJ45717
chr1	847671	867687	SAMD11
chr17	36098545	36118561	HNF1B
chr2	110642820	110662836	LIMS3
chr19	15212344	15232360	SYDE1
chr22	46750170	46770186	CELSR1
chr2	111223825	111243841	LIMS3
chr1	89439535	89459551	CCBL2
chr11	6409757	6429773	APBB1
chr3	132022811	132042827	ACPP
chr17	40426170	40446186	STAT5A
chr2	179743067	179763083	CCDC141
chr15	90531366	90551382	ZNF710
chr2	220231542	220251558	DNPEP
chr11	65076564	65096580	CDC42EP2
chr1	179061795	179081811	ABL2
chr19	12160431	12180447	LOC729747
chr1	156035077	156055093	MEX3A
chr10	69664917	69684933	SIRT1
chr4	4374763	4394779	D4S234E
chr2	108617226	108637242	SLC5A7
chr15	77764737	77784753	HMG20A
chr18	29195406	29215422	B4GALT6
chr8	99831105	99851121	STK3
chr5	141235358	141255374	PCDH1
chr2	239190345	239210361	PER2
chr1	160573003	160593019	SLAMF1
chr17	3611030	3631046	ITGAE
chr7	100958205	100978221	RABL5
chr17	3611027	3631043	ITGAE
chr7	102100505	102120521	LRWD1
chr14	21044155	21064171	RNASE11
chr3	127285013	127305029	GPR175
chr3	28356942	28376958	AZI2
chr19	10419964	10439980	RAVER1
chr7	128851791	128871807	AHCYL2
chr7	102100550	102120566	LRWD1
chr12	2149358	2169374	CACNA1C
chr22	30877954	30897970	SEC14L4
chr1	11727554	11747570	MAD2L2
chrX	153978032	153998048	DKC1
chr19	17153524	17173540	NY-SAR-48
chr20	31598590	31618606	BPIL1
chr17	27325991	27346007	SEZ6
chr17	32953476	32973492	TMEM132E
chrX	153993118	154013134	DKC1
chr9	116120723	116140739	BSPRY
chr1	153769990	153790006	GATAD2B
chr12	53005120	53025136	KRT73
chr10	72175606	72195622	EIF4EBP2
chr8	7725973	7745989	DEFB103B
chr17	17998548	18018564	DRG2
chr8	7280607	7300623	DEFB103B
chr3	98203844	98223860	OR5K2
chr17	74092527	74112543	EXOC7
chr9	130695521	130715537	FAM102A
chr20	32367427	32387443	ZNF341
chr9	35675565	35695581	TPM2
chr14	23808164	23828180	SLC22A17
chr17	48817450	48837466	CROP
chr14	36000174	36020190	GARNL1
chr4	23884313	23904329	PPARGC1A
chr6	28674868	28694884	no_gene
chr6	150132542	150152558	LRP11
chr11	61275390	61295406	SYT7
chr7	80218918	80238934	CD36
chr1	16569123	16589139	FBXO42
chr22	43731910	43751926	SCUBE1
chr17	37913739	37933755	IKZF3
chr17	5338119	5358135	DHX33
chr16	2819801	2839817	TCEB2
chr1	8913562	8933578	ENO1
chr3	160815654	160835670	B3GALNT1
chr6	136656348	136676364	MAP7
chr1	19643361	19663377	PQLC2
chr18	55090567	55110583	ONECUT2
chr11	64747762	64767778	BATF2
chr17	54218510	54238526	ANKFN1
chr19	58587526	58607542	ZSCAN18
chr19	36023921	36043937	GAPDHS
chr1	201468532	201488548	CSRP1
chr3	39313788	39333804	CX3CR1
chr14	103564645	103584661	C14orf73
chr9	129147667	129167683	FAM125B
chr20	31743716	31763732	C20orf70
chr19	33785547	33805563	CEBPA
chr22	18067098	18087114	ATP6V1E1
chr20	13687163	13707179	ESF1
chrX	135036416	135056432	MMGT1
chr2	219911328	219931344	IHH
chr9	33244642	33264658	BAG1
chr10	27476302	27496318	ACBD5
chr15	29404611	29424627	KIAA0574
chr20	47641077	47661093	ARFGEF2
chr2	203682327	203702343	ICA1L
chr3	158414587	158434603	RARRES1
chr14	96134028	96154044	TCL6
chr6	33251557	33271573	RGL2
chr4	76637721	76657737	USO1
chr8	62402099	62422115	RLBP1L1
chr4	76637732	76657748	USO1
chr2	48813952	48833968	STON1
chr3	58405431	58425447	PDHB
chr5	162859946	162879962	CCNG1
chr19	57793363	57813379	ZNF460
chr1	149851539	149871555	HIST2H2AB
chr3	189602997	189623013	TP63
chrX	48771373	48791389	OTUD5
chr2	204726618	204746634	CTLA4
chr9	140334070	140354086	NELF
chr11	64127674	64147690	RPS6KA4
chr13	43170165	43190181	TNFSF11
chr9	111769396	111789412	C9orf5
chr18	56795150	56815166	SEC11C
chr9	35393368	35413384	UNC13B
chr5	137659479	137679495	CDC25C
chr6	56460525	56480541	DST
chr5	56180028	56200044	MAP3K1
chr14	20771478	20791494	CCNB1IP1
chr2	219898174	219918190	CCDC108
chr3	170773575	170793591	TNIK
chr12	29364694	29384710	FAR2
chr6	31907960	31927976	CFB
chr17	41589785	41609801	DHX8
chr11	118926597	118946613	VPS11
chr17	72529131	72549147	CD300C
chr7	86813784	86833800	DMTF1
chr12	120107567	120127583	PRKAB1
chr20	62140283	62160299	C20orf149
chr12	11025395	11045411	PRH1
chr19	39885664	39905680	ZFP36
chr10	13351868	13371884	SEPHS1
chr10	49356382	49376398	FRMPD2
chr10	46648916	46668932	FRMPD2L1
chr14	105253842	105273858	AKT1
chr9	140193070	140213086	FLJ20433
chr1	172426243	172446259	C1orf105
chr7	16781679	16801695	TSPAN13
chrX	153412839	153432855	OPN1LW
chr3	42567403	42587419	VIPR1
chr17	65232975	65252991	HELZ
chr17	76770031	76790047	CYTH1
chr19	38030656	38050672	ZNF540
chr12	53181543	53201559	KRT3
chr20	49245074	49265090	FAM65C
chr8	37783444	37803460	GOT1L1
chr8	41467172	41487188	AGPAT6
chr6	44403146	44423162	CDC5L
chr19	3347982	3367998	NFIC
chr4	56494098	56514114	NMU
chr19	3347985	3368001	NFIC
chrX	49112895	49132911	FOXP3
chr18	67615838	67635854	CD226
chr3	183851511	183871527	EIF2B5
chr4	168147327	168167343	SPOCK3
chr5	95212384	95232400	ELL2
chrX	153449969	153469985	OPN1MW
chrX	153487087	153507103	OPN1MW
chr11	7521009	7541025	OLFML1
chr11	47607514	47627530	C1QTNF4
chr1	206960669	206980685	IL19
chr15	41175103	41195119	VPS18
chr17	16515570	16535586	ZNF624
chr12	49321502	49341518	ARF3
chr12	53813818	53833834	AMHR2
chr3	142975549	142995565	SLC9A9
chr17	56069764	56089780	SFRS1
chr7	121949956	121969972	CADPS2
chr16	71307670	71327686	FTSJD1
chr2	223524989	223545005	MOGAT1
chrX	13948264	13968280	GPM6B
chr1	151336596	151356612	SELENBP1
chr6	30520761	30540777	PRR3
chr11	67215280	67235296	CABP4
chr19	9481477	9501493	ZNF177
chr20	54922594	54942610	C20orf108
chr2	29275925	29295941	C2orf71
chr19	6324929	6344945	ASAH3
chr19	11364504	11384520	DOCK6
chr15	79753310	79773326	KIAA1024
chr1	70865625	70885641	CTH
chr9	133443630	133463646	FUBP3
chr14	65044792	65064808	C14orf50
chr4	1329805	1349821	KIAA1530
chrX	102310465	102330481	BEX1
chr15	25460975	25480991	no_gene
chr22	42472799	42492815	NDUFA6
chr7	105744316	105764332	SYPL1
chr20	32226586	32246602	CBFA2T2
chr3	70006244	70026260	MITF
chr11	68030710	68050726	C11orf24
chr12	122344548	122364564	PSMD9
chr19	54856448	54876464	LAIR1
chr1	113251992	113272008	FAM19A3
chr16	677994	698010	no_gene
chr21	42722765	42742781	MX2
chr8	92088144	92108160	OTUD6B
chr4	88303616	88323632	HSD17B11
chr4	70583827	70603843	SULT1B1
chr11	66828347	66848363	RHOD
chr15	68860442	68880458	CORO2B
chr9	140317735	140337751	NOXA1
chr1	214443450	214463466	SMYD2
chr17	73091135	73111151	SLC16A5
chr4	15722686	15742702	BST1
chr19	10441454	10461470	ICAM3
chr18	67945031	67965047	SOCS6
chr2	220027721	220047737	C2orf24
chrX	122687158	122707174	no_gene
chr3	50701580	50721596	DOCK3
chr2	189828014	189848030	COL3A1
chr1	179054056	179074072	TOR3A
chr12	63028831	63048847	PPM1H
chr2	108591926	108611942	SLC5A7
chr16	89613113	89633129	SPG7
chr14	77864035	77884051	C14orf148
chr16	67682438	67702454	ACD
chr17	44657013	44677029	NSF
chr10	88415206	88435222	OPN4
chr9	33158320	33178336	B4GALT1
chr3	48592467	48612483	COL7A1
chr8	54925965	54945981	TCEA1
chr8	117773241	117793257	UTP23
chr1	201363846	201383862	TNNI1
chr19	6364092	6384108	ALKBH7
chr17	18072171	18092187	MYO15A
chr21	45739761	45759777	C21orf2
chr2	27493379	27513395	DNAJC5G
chr20	57561142	57581158	CTSZ
chr10	50806242	50826258	CHAT
chr7	141392843	141412859	KIAA1147
chr11	118014518	118034534	SCN4B
chr11	65476023	65496039	RNASEH2C
chr10	5894566	5914582	ANKRD16
chr17	43331356	43351372	MAP3K14
chr6	33233437	33253453	RPS18
chr19	37692292	37712308	ZNF585B
chr17	33321261	33341277	LIG3
chr12	57318848	57338864	SDR-O
chr19	30145541	30165557	PLEKHF1
chr3	69777855	69797871	MITF
chr11	8693218	8713234	RPL27A
chr17	6910074	6930090	C17orf49
chr17	7156557	7176573	CLDN7
chr4	144931253	144951269	GYPB
chr16	733260	753276	FBXL16
chr11	63695687	63715703	NAT11
chr11	59318617	59338633	no_gene
chr19	56885380	56905396	ZNF582
chr12	113585693	113605709	DDX54
chr18	70405500	70425516	NETO1
chr4	145052608	145072624	GYPA
chrX	48036356	48056372	SSX5
chr12	57383306	57403322	ZBTB39
chr6	88746831	88766847	SPACA1
chr4	39773737	39793753	UBE2K
chr14	23056489	23076505	ABHD4
chr3	169547680	169567696	LRRC31
chr1	200983474	201003490	KIF21B
chr7	128495262	128515278	ATP6V1F
chr20	2662884	2682900	EBF4
chr17	7223271	7243287	KIAA1787
chr1	156344380	156364396	RHBG
chr19	39681892	39701908	NCCRP1
chr12	55604180	55624196	OR10A7
chr11	116653191	116673207	APOA5
chr21	44503666	44523682	U2AF1
chr1	120378368	120398384	NBPF7
chr2	113814961	113834977	IL1F10
chr1	17855747	17875763	ARHGEF10L
chr16	54310956	54330972	IRX3
chr9	104174229	104194245	ALDOB
chr5	162908376	162928392	HMMR
chr1	40773509	40793525	COL9A2
chr19	49607050	49627066	LIN7B
chr6	39187780	39207796	KCNK5
chr6	42883063	42903079	PTCRA
chr4	170641124	170661140	C4orf27
chr1	115100684	115120700	BCAS2
chr3	148880790	148900806	CP
chr19	17683470	17703486	GLT25D1
chr3	139226764	139246780	RBP1
chr14	64684237	64704253	ESR2
chr6	106547326	106567342	PRDM1
chr10	54521936	54541952	MBL2
chr8	144284595	144304611	GPIHBP1
chr1	26100790	26120806	MAN1C1
chr3	44691819	44711835	ZNF35
chr7	150424002	150444018	GIMAP5
chr11	108801207	108821223	DDX10
chr16	29816770	29836786	PRRT2
chr12	6427242	6447258	PLEKHG6
chr9	5348386	5368402	C9orf46
chr1	45109886	45129902	TMEM53
chr6	26624993	26645009	ZNF322A
chr16	21985859	22005875	C16orf65
chr1	153420588	153440604	S100A7
chr14	58852288	58872304	TOMM20L
chr6	26500304	26520320	BTN1A1
chr3	128285265	128305281	C3orf27
chr16	3526634	3546650	NAT15
chr7	5915666	5935682	OCM
chr20	3630250	3650266	GFRA4
chr7	97604308	97624324	OCM2
chr9	140109349	140129365	C9orf169
chr1	44388697	44408713	ARTN
chr1	161137600	161157616	B4GALT3
chr17	8638425	8658441	CCDC42
chr9	74754023	74774039	GDA
chr6	70915999	70936015	COL9A1
chr7	144523387	144543403	TPK1
chr22	42384570	42404586	WBP2NL
chr1	17191740	17211756	no_gene
chr7	106289362	106309378	FLJ36031
chr1	26506167	26526183	CNKSR1
chr11	107451610	107471626	ELMOD1
chr1	16849168	16869184	no_gene
chr17	73991897	74011913	CDK3
chr21	42529556	42549572	BACE2
chr16	87911785	87931801	CA5A
chrX	105267354	105287370	SERPINA7
chr9	95865410	95885426	C9orf89
chr19	39979405	39999421	DLL3
chr1	161080719	161100735	NIT1
chr9	25668984	25689000	TUSC1
chr10	116039627	116059643	VWA2
chr19	55448996	55469012	NLRP7
chr6	6645148	6665164	LY86
chr6	170834268	170854284	PSMB1
chr1	101434932	101454948	SLC30A7
chr2	132470007	132490023	C2orf27
chr17	79485398	79505414	FSCN2
chr1	186420246	186440262	PDC
chr11	5593121	5613137	OR52B6
chr1	178472226	178492242	C1orf49
chr4	9321663	9341679	USP17
chr4	9316917	9336933	USP17
chr4	9326410	9346426	USP17
chr4	9331155	9351171	USP17
chr4	9335900	9355916	USP17
chr4	9340645	9360661	USP17
chr4	9345390	9365406	USP17
chr4	9354881	9374897	USP17
chr4	120206700	120226716	USP53
chr8	11986227	12006243	DUB3
chr4	89289950	89309966	HERC6
chr15	72092956	72112972	NR2E3
chr15	59161177	59181193	SLTM
chr11	48257636	48277652	OR4X2
chr6	42113250	42133266	GUCA1A
chr15	74880560	74900576	ARID3B
chr19	15153104	15173120	CASP14
chr11	57960578	57980594	OR1S2
chr17	43903298	43923314	CRHR1
chr9	33230310	33250326	SPINK4
chr7	130552095	130572111	no_gene
chr12	105370244	105390260	C12orf45
chr17	59932575	59952591	INTS2
chr11	45929514	45949530	PEX16
chr1	161245401	161265417	PCP4L1
chr12	16025461	16045477	STRAP
chrX	135952761	135972777	RBMX
chr7	133740691	133760707	EXOC4
chr20	42899194	42919210	GDAP1L1
chr20	1528156	1548172	SIRPD
chr20	25594414	25614430	NANP
chr19	58351469	58371485	ZNF587
chr17	39659789	39679805	KRT15
chr11	63696694	63716710	NAT11
chr15	81038227	81058243	FAM108C1
chrX	49206952	49226968	GAGE7
chrX	49315782	49335798	GAGE12I
chrX	49325340	49345356	GAGE12I
chr19	58417701	58437717	ZNF417
chrX	49178397	49198413	GAGE8
chrX	49187900	49207916	GAGE8
chrX	49197453	49217469	GAGE8
chrX	49287117	49307133	GAGE12B
chrX	49296673	49316689	GAGE12B
chrX	49306229	49326245	GAGE12B
chrX	49216475	49236491	GAGE2C
chrX	49226012	49246028	GAGE2B
chr16	56986169	57006185	CETP
chrX	49168853	49188869	GAGE12J
chrX	49353960	49373976	GAGE1
chr3	185215227	185235243	LIPH
chr11	5311899	5331915	OR51B4
chr12	22079274	22099290	ABCC9
chr16	27782047	27802063	KIAA0556
chr19	14575784	14595800	PTGER1
chr20	56168511	56188527	ZBP1
chr22	24299422	24319438	DDTL
chr3	112002675	112022691	SLC9A10
chr12	49036595	49056611	C12orf41
chrX	70512035	70532051	ITGB1BP2
chr22	24306268	24326284	DDT
chr3	160929511	160949527	NMD3
chr19	11679385	11699401	ACP5
chr7	142573060	142593076	TRPV6
chr19	47703952	47723968	SAE1
chr21	30354796	30374812	ZNF294
chr2	31627167	31647183	XDH
chr1	26338733	26358749	EXTL1
chr3	87266881	87286897	CHMP2B
chr17	53818826	53838842	PCTP
chr19	7943860	7963876	LRRC8E
chr15	72401239	72421255	SENP8
chr9	96432361	96452377	PHF2
chr11	7684313	7704329	CYB5R2
chr19	12433987	12454003	ZNF563
chr2	65346911	65366927	RAB1A
chr7	130122483	130142499	MEST
chr18	61545526	61565542	SERPINB2
chr18	24435125	24455141	AQP4
chr6	143061997	143082013	HIVEP2
chr3	133455851	133475867	TF
chr1	220209381	220229397	EPRS
chr4	5493371	5513387	STK32B
chrX	47068763	47088779	PCTK1
chr4	122291517	122311533	GPR103
chr7	30453473	30473489	NOD1
chr15	78790588	78810604	LOC123688
chr19	54228904	54248920	no_gene
chr16	57472089	57492105	COQ9
chr11	61159512	61179528	FLJ12529
chrX	47331644	47351660	ZNF41
chr19	51647486	51667502	SIGLEC7
chr14	23278305	23298321	SLC7A7
chr21	37828016	37848032	CLDN14
chrX	71481743	71501759	RPS4X
chr14	21114906	21134922	no_gene
chr15	59215114	59235130	SLTM
chr19	54216248	54236264	no_gene
chr3	131743102	131763118	CPNE4
chr5	176775587	176795603	RGS14
chrX	77151626	77171642	COX7B
chr12	49240174	49260190	RND1
chr3	160109144	160129160	SMC4
chr19	54207498	54227514	no_gene
chr3	108297679	108317695	KIAA1524
chr18	51740340	51760356	MBD2
chr16	2870992	2891008	LOC124220
chr22	29447086	29467102	C22orf31
chr16	77215657	77235673	MON1B
chr7	143388554	143408570	FAM115C
chr19	54233507	54253523	no_gene
chr14	78226954	78246970	C14orf178
chr7	134907615	134927631	STRA8
chr4	38860343	38880359	FAM114A1
chr13	41826798	41846814	MTRF1
chr19	45533212	45553228	SFRS16
chr17	30805025	30825041	CDK5R1
chr19	38736249	38756265	PPP1R14A
chr15	42180709	42200725	EHD4
chrX	47065462	47085478	UBA1
chr14	56576054	56596070	PELI2
chr11	60886749	60906765	VPS37C
chr13	51846595	51866611	FAM124A
chr12	8225788	8245804	NECAP1
chr18	44031772	44051788	RNF165
chr1	41315738	41335754	CITED4
chr8	17259832	17279848	MTMR7
chr1	38089458	38109474	RSPO1
chr2	74864130	74884146	C2orf65
chr19	54236888	54256904	no_gene
chr1	22979084	22999100	C1QB
chr12	121168872	121188888	ACADS
chr17	7473913	7493929	CD68
chr17	76130213	76150229	TMC8
chr17	76130216	76150232	TMC8
chrX	67642131	67662147	OPHN1
chr2	198660700	198680716	PLCL1
chr16	67991341	68011357	SLC12A4
chr21	32920105	32940121	TIAM1
chr14	23893667	23913683	MYH7
chr10	135113634	135133650	ZNF511
chr11	122921591	122941607	HSPA8
chr14	63749838	63769854	RHOJ
chr2	234592799	234612815	UGT1A6
chr2	27706793	27726809	FNDC4
chr1	94575406	94595422	ABCA4
chr15	101450760	101470776	LRRK1
chr17	68156983	68176999	KCNJ2
chr12	11073147	11093163	PRH2
chr6	52921588	52941604	FBXO9
chr9	21997961	22017977	CDKN2B
chr14	24729389	24749405	RABGGTA
chr11	6218152	6238168	C11orf42
chr19	44770857	44790873	ZNF233
chr21	41230740	41250756	PCP4
chr2	74872821	74892837	SEMA4F
chr12	271924	291940	IQSEC3
chr17	7528101	7548117	SHBG
chr9	115904686	115924702	SLC31A2
chr17	32639872	32659888	CCL8
chr4	120231860	120251876	FABP2
chrX	134293688	134313704	CXorf48
chr16	67304971	67324987	PLEKHG4
chr1	84807964	84827980	SAMD13
chr1	40349592	40369608	MYCL1
chr2	122031269	122051285	TFCP2L1
chr9	99948010	99968026	ZNF322B
chr4	74835254	74855270	PF4
chr10	81903315	81923331	ANXA11
chr20	17910621	17930637	SNX5
chr17	26115926	26135942	NOS2
chr10	81953636	81973652	ANXA11
chr9	139863650	139883666	PTGDS
chr7	127244080	127264096	PAX4
chr9	72833597	72853613	MAMDC2
chr3	196283685	196303701	WDR53
chr10	28023034	28043050	MKX
chr10	29051875	29071891	no_gene
chr9	113788542	113808558	LPAR1
chr9	4699334	4719350	AK3
chr15	63886473	63906489	FBXL22
chr2	170542854	170562870	KLHL23
chr18	52487698	52507714	RAB27B
chr1	202667673	202687689	SYT2
chr1	163030927	163050943	RGS4
chr17	6532337	6552353	KIAA0753
chrX	57010046	57030062	SPIN3
chr16	46957151	46977167	GPT2
chr9	96701937	96721953	BARX1
chr19	12370653	12390669	ZNF44
chr14	69054587	69074603	RAD51L1
chrX	7854810	7874826	PNPLA4
chr21	47416960	47436976	COL6A1
chr12	6301573	6321589	CD9
chr9	70963838	70983854	PGM5
chr1	109822922	109842938	MYBPHL
chr16	419864	439880	TMEM8
chr19	52441092	52461108	ZNF613
chr4	88888912	88908928	SPP1
chr17	44644940	44664956	ARL17
chr17	44427015	44447031	ARL17
chr1	110155411	110175427	AMPD2
chr7	56015174	56035190	MRPS17
chrX	54210700	54230716	WNK3
chr2	70877098	70897114	ADD2
chr12	58158549	58178565	FAM119B
chr21	43483594	43503610	UMODL1
chr1	215171064	215191080	KCNK2
chr10	75559154	75579170	NDST2
chr16	67572890	67592906	FAM65A
chr7	123309788	123329804	WASL
chr19	40907057	40927073	PRX
chr12	57846150	57866166	GLI1
chr1	117444905	117464921	PTGFRN
chr6	90050392	90070408	UBE2J1
chr18	7105583	7125599	LAMA1
chrX	106863883	106883899	PRPS1
chr17	40321058	40341074	KCNH4
chr16	31532375	31552391	ERAF
chr12	108979616	108999632	TMEM119
chr7	127225972	127245988	FSCN3
chr6	130756496	130776512	TMEM200A
chr16	49299914	49319930	CBLN1
chrX	54372132	54392148	WNK3
chr19	55708512	55728528	PTPRH
chr1	154159516	154179532	C1orf189
chr7	149465508	149485524	SSPO
chr9	140323508	140343524	ENTPD8
chr7	99963472	99983488	PILRA
chr14	103962578	103982594	MARK3
chr19	47604574	47624590	ZC3H4
chr20	56087706	56107722	CTCFL
chr1	153381462	153401478	S100A7A
chr19	55853713	55873729	COX6B2
chr8	28612688	28632704	INTS9
chr6	52006342	52026358	no_gene
chrX	49334889	49354905	GAGE12I
chr17	38847463	38867479	KRT24
chr7	48679630	48699646	ABCA13
chr11	4616895	4636911	TRIM68
chr1	182985174	183005190	LAMC1
chrX	11786457	11806473	MSL3
chr2	99773113	99793129	MITD1
chr22	29771939	29791955	AP1B1
chr17	47912723	47932739	TAC4
chr16	90116058	90136074	PRDM7
chr22	24363457	24383473	GSTT1
chr12	53460448	53480464	SPRYD3
chr1	152764613	152784629	LCE1C
chr12	110200997	110221013	C12orf34
chr11	71928523	71948539	INPPL1
chr19	4961835	4981851	JMJD2B
chr2	74328023	74348039	TET3
chrX	46930496	46950512	RGN
chr6	28851274	28871290	no_gene
chrX	105004571	105024587	IL1RAPL2
chr19	57905540	57925556	ZNF548
chr3	170129410	170149426	CLDN11
chr5	838341	858357	ZDHHC11
chr6	55260052	55280068	GFRAL
chr8	37647187	37667203	GPR124
chr16	90115910	90135926	PRDM7
chr19	45195188	45215204	CEACAM16
chr22	17677946	17697962	CECR1
chr10	35366439	35386455	CUL2
chr11	28122660	28142676	METT5D1
chr22	46633325	46653341	C22orf40
chr14	25062803	25082819	GZMH
chr17	26070896	26090912	NOS2
chr17	43906125	43926141	CRHR1
chr17	3701523	3721539	C17orf85
chr14	71262950	71282966	MAP3K9
chr1	175029932	175049948	TNN
chr12	48506012	48526028	PFKM
chr10	45448213	45468229	RASSF4
chr19	4111101	4131117	MAP2K2
chr1	248078299	248098315	OR2T8
chr2	31792986	31813002	SRD5A2
chr1	215249623	215269639	KCNK2
chr13	110952746	110972762	COL4A2
chr14	95773128	95793144	CLMN
chr16	79614619	79634635	MAF
chr3	194295275	194315291	TMEM44
chr10	102794140	102814156	SFXN3
chr14	90250310	90270326	C14orf143
chr4	9359626	9379642	USP17
chrX	118101899	118121915	LONRF3
chr14	103988699	104008715	C14orf172
chr8	11981476	12001492	DUB3
chr20	54960907	54980923	CSTF1
chr3	101218882	101238898	SENP7
chr14	105212711	105232727	SIVA1
chr7	88382046	88402062	ZNF804B
chr17	7899286	7919302	GUCY2D
chr19	12764281	12784297	MAN2B1
chr2	12876199	12896215	TRIB2
chr16	75467541	75487557	TMEM170A
chr17	45885758	45905774	OSBPL7
chr8	19164603	19184619	SH2D4A
chr9	130020166	130040182	GARNL3
chr8	141527850	141547866	EIF2C2
chr11	65377201	65397217	PCNXL3
chr17	39080335	39100351	KRT23
chr6	101840425	101860441	GRIK2
chr9	101563524	101583540	GALNT12
chr20	25042554	25062570	VSX1
chr13	33099377	33119393	N4BP2L2
chr16	76304747	76324763	CNTNAP4
chr2	97354773	97374789	FER1L5
chr10	11907862	11927878	C10orf47
chr7	150482084	150502100	TMEM176B
chr2	43006133	43026149	HAAO
chr18	47895091	47915107	C18orf24
chr10	31603767	31623783	ZEB1
chr4	153442460	153462476	FBXW7
chr8	89035746	89055762	MMP16
chr1	77523451	77543467	ST6GALNAC5
chr3	108612917	108632933	GUCA1C
chr12	50283957	50303973	FAIM2
chr12	113329009	113349025	RPH3A
chr12	30834986	30855002	IPO8
chr3	150342009	150362025	SELT
chr5	14658565	14678581	FAM105B
chr9	88700707	88720723	GOLM1
chr9	40716483	40736499	FAM74A3
chr20	23011120	23031136	SSTR4
chr11	22837551	22857567	SVIP
chrX	117577754	117597770	WDR44
chr2	99538840	99558856	C2orf55
chr8	10739807	10759823	XKR6
chr19	51151189	51171205	SHANK1
chr2	25441949	25461965	DNMT3A
chr12	56680260	56700276	CS
chr9	16395566	16415582	BNC2
chr6	50780402	50800418	TFAP2B
chr9	21353378	21373394	IFNA13
chr7	140138839	140158855	MKRN1
chrX	142781034	142801050	SPANXN2
chr9	136269117	136289133	REXO4
chr19	47150345	47170361	DACT3
chr2	70875186	70895202	ADD2
chr7	66780590	66800606	STAG3L4
chr15	30702301	30722317	no_gene
chr11	65148137	65168153	FRMD8
chr3	38575415	38595431	SCN5A
chr8	37882173	37902189	EIF4EBP1
chr7	910376	930392	C7orf20
chr11	22353869	22373885	SLC17A6
chr9	33459727	33479743	NOL6
chr15	90925717	90945733	IQGAP1
chr10	45938567	45958583	MARCH8
chr16	88738614	88758630	SNAI3
chr21	45714199	45734215	PFKL
chr1	209872465	209892481	HSD11B1
chr9	37451079	37471095	ZBTB5
chr18	9396783	9416799	TWSG1
chr3	45823645	45843661	SLC6A20
chr12	12759227	12779243	CREBL2
chr2	217545872	217565888	IGFBP5
chr1	208403204	208423220	PLXNA2
chr4	106589323	106609339	INTS12
chr1	16761711	16781727	NECAP2
chr15	83770891	83790907	TM6SF1
chr18	46059944	46079960	KIAA0427
chr14	74945557	74965573	NPC2
chr9	21404737	21424753	IFNA8
chr12	12218965	12238981	BCL2L14
chr9	133552948	133572964	PRDM12
chr1	154318343	154338359	ATP8B2
chr11	47359673	47379689	MYBPC3
chr1	161044757	161064773	PVRL4
chr12	30847884	30867900	CAPRIN2
chr1	153268557	153288573	PGLYRP3
chr2	183575651	183595667	DNAJC10
chrX	153588351	153608367	FLNA
chr12	107073145	107093161	RFX4
chr11	57980719	58000735	OR10Q1
chr11	40121081	40141097	LRRC4C
chr8	87521333	87541349	CPNE3
chr11	2918207	2938223	SLC22A18
chr11	44317030	44337046	ALX4
chr9	96333633	96353649	PHF2
chr1	10436460	10456476	KIF1B
chr2	137743288	137763304	THSD7B
chr4	183239967	183259983	ODZ3
chr9	77688276	77708292	C9orf95
chr1	152317623	152337639	FLG2
chr15	35823544	35843560	ATPBD4
chr16	70142409	70162425	PDPR
chr1	222880800	222900816	C1orf58
chr17	7306419	7326435	NLGN2
chr16	1414747	1434763	UNKL
chr18	32616324	32636340	MAPRE2
chr20	31433166	31453182	MAPRE1
chr17	17725323	17745339	SREBF1
chr11	6008267	6028283	OR56A4
chr8	27680324	27700340	PBK
chr6	117193423	117213439	RFX6
chr2	197442286	197462302	HECW2
chrX	133659136	133679152	no_gene
chr13	37012125	37032141	CCNA1
chr22	40123939	40143955	ENTHD1
chr10	97056389	97076405	SORBS1
chr22	26422159	26442175	MYO18B
chr3	47016378	47036394	NBEAL2
chr11	35960834	35980850	LDLRAD3
chr1	201247820	201267836	PKP1
chr1	157655371	157675387	FCRL3
chr8	11816132	11836148	DEFB137
chr3	12325786	12345802	PPARG
chr10	104574925	104594941	CYP17A1
chr1	209873560	209893576	HSD11B1
chr15	64980080	65000096	OAZ2
chr20	61621941	61641957	BHLHB4
chr8	99451447	99471463	STK3
chr21	43331363	43351379	C2CD2
chr10	8112638	8132654	GATA3
chr3	133520162	133540178	SRPRB
chr6	100058951	100078967	PRDM13
chr20	35970097	35990113	SRC
chr12	77257233	77277249	CSRP2
chr3	193306682	193326698	OPA1
chr2	68253751	68273767	C1D
chr7	6789330	6809346	RSPH10B2
chr7	5994712	6014728	RSPH10B
chrX	100805345	100825361	ARMCX1
chr13	113084675	113104691	C13orf28
chr4	153585502	153605518	TMEM154
chr17	36089388	36109404	HNF1B
chrX	36003985	36024001	CXorf22
chr11	113856754	113876770	HTR3A
chr1	2935195	2955211	ACTRT2
chr7	106805212	106825228	HBP1
chr2	187450565	187470581	ITGAV
chr11	13497826	13517842	PTH
chr3	151981618	152001634	MBNL1
chr6	108877929	108897945	FOXO3
chr12	108166296	108186312	ASCL4
chr1	22774239	22794255	ZBTB40
chr1	146540747	146560763	no_gene
chr1	10437676	10457692	KIF1B
chr1	6646908	6666924	KLHL21
chr16	14708074	14728090	PARN
chr1	216580677	216600693	USH2A
chr12	123443667	123463683	ABCB9
chr12	6700440	6720456	CHD4
chr15	77908596	77928612	LINGO1
chr14	95055575	95075591	SERPINA5
chr4	951186	971202	DGKQ
chr12	112327395	112347411	MAPKAPK5
chr11	58342756	58362772	ZFP91
chr10	104246328	104266344	ACTR1A
chr1	145282120	145302136	NOTCH2NL
chr15	50134218	50154234	ATP8B4
chr1	26344500	26364516	EXTL1
chr14	31490918	31510934	AP4S1
chr18	52492084	52512100	RAB27B
chr17	3780083	3800099	CAMKK1
chr15	62128326	62148342	VPS13C
chr11	43698424	43718440	HSD17B12
chr2	222266439	222286455	EPHA4
chr16	82028777	82048793	HSPC105
chr19	40424205	40444221	FCGBP
chr2	102507492	102527508	MAP4K4
chr16	66714261	66734277	CMTM4
chr8	143622745	143642761	BAI1
chr7	100469136	100489152	ARS2
chr3	112343497	112363513	CCDC80
chr1	193217555	193237571	CDC73
chr18	696159	716175	ENOSF1
chr6	11580274	11600290	TMEM170B
chr14	59913718	59933734	GPR135
chr7	75540943	75560959	POR
chrX	52808661	52828677	SPANXN5
chr10	104532440	104552456	C10orf26
chr6	83073179	83093195	TPBG
chr15	66158383	66178399	RAB11A
chr22	42539419	42559435	TCF20
chr16	82028456	82048472	HSPC105
chr3	38054513	38074529	PLCD1
chr3	101576513	101596529	NFKBIZ
chr22	43566457	43586473	TTLL12
chr3	48538461	48558477	PFKFB4
chr12	102088097	102108113	CHPT1
chr7	91485330	91505346	MTERF
chr2	120265302	120285318	SCTR
chr8	103821806	103841822	AZIN1
chr4	99913550	99933566	METAP1
chr2	234924946	234944962	TRPM8
chr1	184707258	184727274	EDEM3
chr3	146245789	146265805	PLSCR1
chr19	46168341	46188357	GIPR
chr4	125615066	125635082	ANKRD50
chr1	204988832	205008848	NFASC
chr20	836355	856371	ANGPT4
chr14	69500685	69520701	WDR22
chr10	131745126	131765142	EBF3
chr22	45702766	45722782	FAM118A
chr17	71291160	71311176	CDC42EP4
chr11	64494595	64514611	RASGRP2
chr19	51937212	51957228	SIGLEC8
chr3	38181555	38201571	MYD88
chr2	114381871	114401887	RABL2A
chr12	107709253	107729269	BTBD11
chr22	51205020	51225036	RABL2B
chr1	53370357	53390373	ECHDC2
chr11	132267785	132287801	OPCML
chr6	41685684	41705700	TFEB
chr2	217495253	217515269	IGFBP2
chr7	140416673	140436689	BRAF
chr7	43929072	43949088	URG4
chr17	79287296	79307312	TMEM105
chr10	7691736	7711752	ITIH5
chr18	73104626	73124642	C18orf62
chr18	73104615	73124631	C18orf62
chr1	203275947	203295963	BTG2
chr22	43325801	43345817	PACSIN2
chr3	13519107	13539123	HDAC11
chr8	103570534	103590550	ODF1
chr2	98327324	98347340	ZAP70
chr2	216943910	216963926	TMEM169
chr1	6222821	6242837	CHD5
chr12	15049558	15069574	ERP27
chr21	42731395	42751411	MX2
chr1	240921363	240941379	RGS7
chr9	40774650	40794666	ZNF658
chr3	48615093	48635109	COL7A1
chr9	104128301	104148317	BAAT
chr17	21192324	21212340	MAP2K3
chr15	100864631	100884647	ADAMTS17
chr3	35681477	35701493	ARPP-21
chr10	71314143	71334159	NEUROG3
chr17	7950110	7970126	ALOX15B
chr20	16536308	16556324	KIF16B
chr3	150978445	150998461	P2RY14
chr4	3462821	3482837	DOK7
chr2	111488014	111508030	ACOXL
chr21	17250257	17270273	USP25
chrX	102191119	102211135	RAB40AL
chr10	27513089	27533105	ACBD5
chr2	219506372	219526388	ZNF142
chr22	40121002	40141018	ENTHD1
chr10	103436679	103456695	FBXW4
chr1	50665125	50685141	ELAVL4
chr17	1376893	1396909	MYO1C
chr7	44403876	44423892	NUDCD3
chr9	108208439	108228455	FSD1L
chr16	23706644	23726660	ERN2
chr18	47899578	47919594	C18orf24
chr8	101553823	101573839	ANKRD46
chr10	103436536	103456552	FBXW4
chr1	201250818	201270834	PKP1
chr2	11681093	11701109	GREB1
chr9	37118774	37138790	ZCCHC7
chr1	157043529	157063545	ETV3L
chr2	25263323	25283339	EFR3B
chr4	10023505	10043521	SLC2A9
chr1	149137427	149157443	no_gene
chr19	5876276	5896292	NDUFA11
chr2	24805761	24825777	NCOA1
chr4	115730454	115750470	NDST4
chr6	151559647	151579663	AKAP12
chr4	77797565	77817581	ANKRD56
chr8	103857866	103877882	AZIN1
chr2	170604973	170624989	KLHL23
chr1	156162276	156182292	SLC25A44
chr6	116912984	116933000	RWDD1
chr3	46716617	46736633	ALS2CL
chr15	79763227	79783243	KIAA1024
chr12	71295997	71316013	PTPRR
chr9	82005546	82025562	CHCHD9
chr9	14891629	14911645	FREM1
chr22	32595781	32615797	SLC5A4
chr1	32237333	32257349	SPOCD1
chrX	8433253	8453269	VCX3B
chr15	89859312	89879328	POLG
chr19	56613731	56633747	ZNF787
chr12	104513107	104533123	NFYB
chr17	17721350	17741366	SREBF1
chr13	31479323	31499339	C13orf33
chr7	22138809	22158825	RAPGEF5
chr3	132076804	132096820	ACPP
chr11	8266276	8286292	LMO1
chr3	58600534	58620550	FAM3D
chr6	42400629	42420645	TRERF1
chr13	75683033	75703049	no_gene
chr3	39556712	39576728	MOBP
chr17	4514994	4535010	ALOX15
chr13	25523040	25543056	LOC646405
chr6	39673803	39693819	KIF6
chr6	97226500	97246516	GPR63
chr1	17698180	17718196	PADI6
chr12	103291939	103311955	PAH
chr14	75108511	75128527	KIAA0317
chr10	17639921	17659937	PTPLA
chr2	169964150	169984166	LRP2
chr10	28551552	28571568	MPP7
chr1	17247960	17267976	CROCC
chr14	96858026	96878042	AK7
chr9	116263307	116283323	RGS3
chr19	10764546	10784562	ILF3
chr1	111682462	111702478	CEPT1
chrX	129225031	129245047	ELF4
chr4	44604596	44624612	YIPF7
chr15	52801485	52821501	MYO5A
chr15	62939309	62959325	TLN2
chr6	7612098	7632114	SNRNP48
chr1	117544281	117564297	IGSF2
chr3	127317164	127337180	MCM2
chr1	200938514	200958530	KIF21B
chr18	21043171	21063187	RIOK3
chr10	61005781	61025797	FAM13C1
chr17	16658487	16678503	CCDC144A
chr15	75474445	75494461	C15orf39
chr2	224466881	224486897	SCG2
chr17	62224531	62244547	TEX2
chr12	111086225	111106241	HVCN1
chr12	110769186	110789202	ATP2A2
chr5	149237221	149257237	PDE6A
chr10	5541192	5561208	CALML5
chr11	9041597	9061613	SCUBE2
chr16	89644058	89664074	CPNE7
chr16	19692854	19712870	C16orf62
chr19	19600151	19620167	GATAD2A
chr2	24378431	24398447	FLJ30851
chr13	109228991	109249007	MYO16
chrX	131512738	131532754	MBNL3
chr16	89644161	89664177	CPNE7
chr14	55800893	55820909	FBXO34
chr10	90620608	90640624	STAMBPL1
chr6	331942	351958	DUSP22
chr14	76649736	76669752	C14orf118
chr19	36466719	36486735	LOC644096
chr16	14765778	14785794	PLA2G10
chr16	89644289	89664305	CPNE7
chr7	29214763	29234779	CHN2
chr2	132121062	132141078	LOC150786
chr6	50661976	50681992	TFAP2D
chr4	4842118	4862134	MSX1
chr1	28179805	28199821	C1orf38
chr3	195538343	195558359	MUC4
chr1	175291121	175311137	TNR
chr5	118387950	118407966	DMXL1
chr22	44286989	44307005	PNPLA5
chr4	153813932	153833948	ARFIP1
chr16	89644534	89664550	CPNE7
chr10	74694045	74714061	PLA2G12B
chr4	80825820	80845836	ANTXR2
chr19	6209479	6229495	MLLT1
chr1	11053600	11073616	TARDBP
chr16	89644608	89664624	CPNE7
chr17	45741971	45761987	KPNB1
chr22	22272788	22292804	PPM1F
chr8	117886043	117906059	RAD21
chr1	95266980	95286996	SLC44A3
chr4	162303912	162323928	FSTL5
chr4	3422794	3442810	RGS12
chrX	107303589	107323605	VSIG1
chr1	19227874	19247890	ALDH4A1
chr1	180225398	180245414	LHX4
chr7	95096654	95116670	ASB4
chr17	701211	721227	NXN
chr17	701208	721224	NXN
chr19	16225855	16245871	RAB8A
chr5	175089894	175109910	HRH2
chr9	115651605	115671621	SLC46A2
chr7	5568778	5588794	ACTB
chr19	46317232	46337248	SYMPK
chr15	91026944	91046960	IQGAP1
chr9	32453813	32473829	DDX58
chr5	125877405	125897421	ALDH7A1
chr3	59034161	59054177	C3orf67
chr4	108937906	108957922	HADH
chr19	37193822	37213838	ZNF567
chr7	44730271	44750287	OGDH
chr20	62504498	62524514	TPD52L2
chr8	30606137	30626153	UBXN8
chr1	28243136	28263152	SMPDL3B
chr1	68589348	68609364	GPR177
chr4	119515557	119535573	no_gene
chr2	15713478	15733494	DDX1
chr20	25061049	25081065	VSX1
chrY	24240419	24260435	PRY
chr6	122702436	122722452	HSF2
chr5	154330722	154350738	MRPL22
chr20	61990944	62010960	CHRNA4
chr4	80824928	80844944	ANTXR2
chr19	54929854	54949870	TTYH1
chr10	73060841	73080857	SLC29A3
chr9	93974242	93994258	AUH
chr19	8584124	8604140	MYO1F
chr5	149235630	149255646	PDE6A
chr19	57050065	57070081	ZFP28
chr14	100592529	100612545	EVL
chr21	33041555	33061571	SFRS15
chr14	21129567	21149583	no_gene
chr14	77707854	77727870	TMEM63C
chr5	176851962	176871978	GRK6
chr4	39822349	39842365	PDS5A
chr21	19773837	19793853	PRSS7
chr9	128281601	128301617	MAPKAP1
chr7	39028579	39048595	POU6F2
chr8	120101392	120121408	COLEC10
chr22	46754524	46774540	CELSR1
chr7	143596950	143616966	FAM115A
chr11	33911611	33931627	LMO2
chr1	156611550	156631566	BCAN
chr7	143596939	143616955	FAM115A
chr1	161039255	161059271	PVRL4
chr19	40824717	40844733	C19orf47
chr3	47552896	47572912	TMEM103
chr4	80327033	80347049	GK2
chr19	51962180	51982196	CEACAM18
chr18	671645	691661	ENOSF1
chr8	133685431	133705447	LRRC6
chr12	53756400	53776416	SP1
chrX	49296133	49316149	GAGE2A
chrX	49286577	49306593	GAGE8
chr2	157255292	157275308	no_gene
chr12	123465585	123485601	PITPNM2
chrX	49206412	49226428	GAGE2C
chr20	25278387	25298403	ABHD12
chr22	32024348	32044364	PISD
chr4	2417904	2437920	ZFYVE28
chr4	83737281	83757297	SEC31A
chr9	115871334	115891350	no_gene
chr4	9825273	9845289	SLC2A9
chr8	54161609	54181625	OPRK1
chr16	8751048	8771064	ABAT
chr19	5867945	5887961	FUT5
chr4	74717745	74737761	CXCL1
chr8	37535952	37555968	ZNF703
chr3	23830095	23850111	UBE2E1
chr10	46976203	46996219	GPRIN2
chr4	186318709	186338725	UFSP2
chr18	22929367	22949383	ZNF521
chr3	63971934	63991950	ATXN7
[truncated: 1,431 more rows]

## Sheet: Table S3 - Sites
Table S3 - Sites
Illumina ID	Chr	Start (hg19)	Strand	mean_diff	p-value	adjusted p-value (FDR)	CombinedRank
cg07325562	chr11	65150083	+	0.0495337	4.52588e-19	1.13046e-13	4245
cg00986445	chr1	145507653	-	0.0895834	4.92775e-19	1.13046e-13	262
cg11138318	chr1	222885766	+	0.0609673	2.07606e-17	3.1751e-12	131946
cg05859845	chr22	31795668	+	0.056858	9.10585e-17	8.38241e-12	106427
cg09370756	chr16	1877400	+	0.0512337	9.49077e-17	8.38241e-12	117707
cg25420298	chr19	11456894	-	0.051738	1.22224e-16	8.38241e-12	89610
cg03705718	chr2	230933322	+	0.0481387	1.27888e-16	8.38241e-12	137592
cg01239717	chr6	107077302	+	0.050505	1.46805e-16	8.41955e-12	3851
cg20889476	chr12	72057658	+	0.0255876	1.72737e-16	8.80605e-12	44578
cg01485645	chr17	36862199	-	0.0483572	3.28435e-16	1.23974e-11	21738
cg15474859	chr2	208030304	-	0.0726396	3.57417e-16	1.23974e-11	36911
cg21487894	chr17	55038404	-	0.0554558	3.86108e-16	1.23974e-11	84312
cg27158209	chr7	99070484	-	0.0215207	3.94543e-16	1.23974e-11	68132
cg22380533	chr19	55690741	+	0.0413995	4.21526e-16	1.23974e-11	9416
cg26949796	chr14	35183363	-	0.041758	4.26622e-16	1.23974e-11	9095
cg01514436	chr17	73127871	-	0.0224569	4.32327e-16	1.23974e-11	61680
cg25792521	chr11	67275614	+	0.0702996	4.66765e-16	1.25976e-11	91915
cg10878998	chr18	71959092	-	0.0537376	5.47852e-16	1.32672e-11	73664
cg02340063	chr17	37009328	-	0.0465253	5.68476e-16	1.32672e-11	109322
cg11659435	chr20	30310674	+	0.0208254	5.78323e-16	1.32672e-11	73784
cg19329146	chr7	30544921	-	0.0268142	6.90486e-16	1.42165e-11	39447
cg01450953	chr19	9649409	-	0.0380898	7.12909e-16	1.42165e-11	13017
cg10105974	chr6	111927496	-	0.0507886	7.14359e-16	1.42165e-11	156060
cg06843030	chr22	41697630	-	0.0282489	7.72676e-16	1.42165e-11	34200
cg04139749	chr14	77786727	+	0.0202835	7.74633e-16	1.42165e-11	78506
cg26347887	chr2	88927196	+	0.0334851	9.19e-16	1.54478e-11	20558
cg15446613	chr6	107077566	-	0.0615545	9.25333e-16	1.54478e-11	68687
cg17004212	chr13	50656130	-	0.0570557	9.64332e-16	1.54478e-11	63637
cg06427502	chr11	3012800	-	0.0633246	9.821e-16	1.54478e-11	77515
cg20333067	chr17	30676942	-	0.0628349	1.01007e-15	1.54478e-11	87162
cg03304078	chr16	67906908	-	0.0244673	1.07046e-15	1.58433e-11	49975
cg16109297	chr1	43824900	+	0.0582264	1.19078e-15	1.70733e-11	29535
cg27025758	chr6	112408447	+	0.0523704	1.33988e-15	1.8629e-11	100980
cg09629954	chr17	42143874	-	0.0616765	1.52134e-15	2.05298e-11	9408
cg02640572	chr16	30075788	-	0.0571784	1.58847e-15	2.08232e-11	96409
cg01711986	chr14	24712561	-	0.0355224	1.67358e-15	2.13295e-11	16716
cg21904654	chr6	31831890	+	0.0643012	1.73665e-15	2.15351e-11	122668
cg18795599	chr2	132251253	+	0.032451	1.83735e-15	2.21843e-11	22718
cg17480669	chr5	40835317	+	0.0657503	1.9543e-15	2.29913e-11	20872
cg17357698	chr6	26322488	+	0.0616135	2.12806e-15	2.43686e-11	30538
cg08103220	chr16	2977336	-	0.0503071	2.1776e-15	2.43686e-11	3927
cg18830978	chr13	45563598	-	0.0478914	2.2708e-15	2.48066e-11	74811
cg24645778	chr1	178006890	-	0.0656105	2.41875e-15	2.58083e-11	106689
cg15482861	chr6	30688331	-	0.0709452	2.48163e-15	2.58775e-11	100721
cg07115559	chr11	122932847	-	0.0573519	2.65474e-15	2.70675e-11	35491
cg05228634	chr12	93985196	+	0.0255316	2.91568e-15	2.90817e-11	44833
cg18366782	chr14	77423080	+	0.0244244	3.02664e-15	2.92413e-11	50198
cg17171916	chr16	3333486	-	0.0207997	3.12249e-15	2.92413e-11	73995
cg15064019	chr1	225965678	+	0.0536584	3.12288e-15	2.92413e-11	135595
cg16855422	chr11	63997982	-	0.0443511	3.65504e-15	3.35397e-11	7070
cg12595460	chr1	226596079	+	0.0446336	4.30254e-15	3.87073e-11	13997
cg05101135	chr3	179367500	+	0.0692049	4.46056e-15	3.93571e-11	98452
cg25170956	chr11	68816067	+	0.0583813	4.7677e-15	4.12734e-11	19245
cg03701779	chr10	74927978	-	0.0290125	5.10359e-15	4.33631e-11	31673
cg11681219	chr1	235291909	+	0.0422646	5.22852e-15	4.36168e-11	79428
cg20422318	chr9	134955070	-	0.0840432	5.41373e-15	4.43553e-11	24090
cg24589564	chr2	27357686	+	0.0473856	5.6458e-15	4.54452e-11	5239
cg16429819	chr3	49395585	+	0.0512494	6.00182e-15	4.66937e-11	79450
cg09608028	chr10	43932620	-	0.0587972	6.00444e-15	4.66937e-11	116816
cg24694326	chr1	151162561	+	0.0274052	6.48399e-15	4.95825e-11	37210
cg02964602	chr2	203130213	-	0.0577355	6.6747e-15	5.02041e-11	31294
cg02679291	chr19	48248902	-	0.0656845	7.50668e-15	5.55513e-11	33983
cg01963885	chr22	20004367	+	0.029479	7.71175e-15	5.6163e-11	30273
cg14861518	chr6	30688295	+	0.0409593	7.84412e-15	5.62344e-11	124656
cg12333707	chr5	172199303	+	0.0565235	8.12787e-15	5.73721e-11	132514
cg02613964	chr3	44690321	-	0.0496544	8.79547e-15	6.03397e-11	94489
cg11896795	chr7	5465465	-	0.0333996	8.98616e-15	6.03397e-11	20719
cg07536452	chr17	8059714	+	0.0256696	9.1592e-15	6.03397e-11	44226
cg10841673	chr20	49575318	-	0.0497443	9.20892e-15	6.03397e-11	4160
cg11843700	chr19	1490497	-	0.0249035	9.22714e-15	6.03397e-11	47750
cg17839543	chr1	175162073	-	0.0218265	9.40562e-15	6.03397e-11	65914
cg25550279	chr7	53254983	-	0.0696076	9.46886e-15	6.03397e-11	66530
cg11138794	chr3	122283215	+	0.0334851	1.00236e-14	6.29996e-11	20559
cg00665832	chr7	22862401	-	0.0540007	1.07289e-14	6.65213e-11	97569
cg13055278	chr2	8822288	+	0.0499321	1.09861e-14	6.72081e-11	130467
cg26933865	chr16	30087016	+	0.0769474	1.13787e-14	6.86939e-11	84048
cg01313518	chr2	25584954	-	0.0179873	1.159e-14	6.90608e-11	103280
cg06727060	chr16	30709711	-	0.0414369	1.23842e-14	7.19742e-11	9380
cg00151571	chr7	140179449	-	0.0213935	1.25561e-14	7.19742e-11	69104
cg00556514	chr3	38066524	-	0.0462946	1.26954e-14	7.19742e-11	5826
cg23378609	chr5	178054312	-	0.0174727	1.27643e-14	7.19742e-11	110061
cg07314043	chr6	26659931	+	0.0425612	1.28633e-14	7.19742e-11	15318
cg24136855	chr19	18654361	+	0.0181961	1.30824e-14	7.23179e-11	100645
cg14801418	chr6	31588053	+	0.0239517	1.33713e-14	7.30354e-11	52739
cg17243044	chr6	31867945	+	0.052737	1.39286e-14	7.51843e-11	107416
cg20668974	chr4	146857981	+	0.036405	1.42463e-14	7.52407e-11	15325
cg04103315	chr3	42642047	+	0.021938	1.42671e-14	7.52407e-11	65130
cg18630243	chr22	24059634	-	0.0607594	1.49733e-14	7.80677e-11	78604
cg02749789	chr17	1303531	+	0.0526521	1.54054e-14	7.90195e-11	18022
cg25461508	chr5	176784715	-	0.0386806	1.55003e-14	7.90195e-11	12288
cg10490843	chr17	37793717	-	0.0266616	1.6392e-14	8.21388e-11	40019
cg02801583	chr22	45809602	-	0.0305137	1.64702e-14	8.21388e-11	27428
cg10256234	chr11	66624034	+	0.043189	1.68896e-14	8.3325e-11	137964
cg17292252	chr19	36485938	+	0.0241618	1.7293e-14	8.44074e-11	51581
cg17309592	chr3	49591741	+	0.0284897	1.75539e-14	8.47788e-11	33360
cg03863464	chr22	31688391	+	0.0246113	1.94124e-14	9.27782e-11	49219
cg27553433	chr14	78083305	-	0.0267511	2.12598e-14	1.0056e-10	39687
cg05379947	chr6	35436047	+	0.0193906	2.16058e-14	1.01154e-10	87237
cg05782078	chr7	140179173	-	0.057677	2.48933e-14	1.15368e-10	88421
cg08353172	chr19	12074907	-	0.0505876	2.51829e-14	1.15543e-10	97716
cg13690588	chr1	28415118	-	0.0222229	2.6705e-14	1.21313e-10	63169
cg09562240	chr19	44100382	+	0.0200632	2.70979e-14	1.21892e-10	80454
cg11282822	chr6	31367538	+	0.0249807	2.77315e-14	1.23324e-10	47388
cg07630564	chr3	128445061	-	0.0273639	2.79539e-14	1.23324e-10	37364
cg27035251	chr19	17958825	+	0.0275443	2.90018e-14	1.26728e-10	36716
cg26706625	chr10	43800313	+	0.0290956	2.95735e-14	1.28007e-10	31420
cg27297123	chr10	103330038	+	0.0336864	3.13918e-14	1.33605e-10	20144
cg08018103	chr19	913261	-	0.022672	3.14491e-14	1.33605e-10	60246
cg05493495	chr15	77712490	+	0.0228086	3.29371e-14	1.38643e-10	59422
cg15935736	chr12	31476933	+	0.0626221	3.35717e-14	1.38817e-10	34013
cg00414561	chr15	23034473	+	0.0245651	3.35837e-14	1.38817e-10	49480
cg05874478	chr14	24615768	+	0.0833661	3.48619e-14	1.41741e-10	62889
cg07838205	chr1	110091179	-	0.0236799	3.49153e-14	1.41741e-10	54187
cg17801256	chr1	35734334	-	0.0432314	3.52179e-14	1.41741e-10	7864
cg05283551	chr14	74684544	+	0.0308274	3.56126e-14	1.42083e-10	26610
cg24607181	chr17	41446203	-	0.0219836	3.81093e-14	1.50734e-10	64794
cg24077080	chr1	37980043	+	0.024623	3.85043e-14	1.50994e-10	49160
cg02606018	chr12	10658281	-	0.069648	3.91643e-14	1.52281e-10	42918
cg18437077	chr7	100860918	-	0.0631477	4.07599e-14	1.57153e-10	28560
cg24374538	chr19	54704434	-	0.0394172	4.20258e-14	1.60684e-10	17325
cg19794706	chr14	75643232	-	0.0352634	4.24605e-14	1.61004e-10	17171
cg11398299	chr5	161178574	+	0.0567027	4.35637e-14	1.63834e-10	130213
cg17740632	chr19	58892104	-	0.039989	4.55462e-14	1.69897e-10	10818
cg14608318	chr19	17392429	+	0.0219078	4.62981e-14	1.70034e-10	65347
cg21408716	chr3	52279700	+	0.0498116	4.63241e-14	1.70034e-10	6815
cg24117723	chr11	77185398	-	0.0153091	4.73185e-14	1.72305e-10	143805
cg07674834	chr17	8230235	+	0.0245686	4.80377e-14	1.72511e-10	49460
cg02646854	chr11	64863958	-	0.0268635	4.8127e-14	1.72511e-10	39271
cg09477492	chr1	156737114	+	0.0274474	4.88082e-14	1.73596e-10	37046
cg24321774	chr2	27193835	+	0.0339363	4.94781e-14	1.74625e-10	19617
cg19777771	chr17	30676863	-	0.102578	5.0776e-14	1.77838e-10	131
cg12442899	chr6	31698007	-	0.0611867	5.23948e-14	1.81545e-10	95918
cg16608617	chr2	202898681	-	0.0348043	5.29611e-14	1.81545e-10	17984
cg13190531	chr12	106751832	-	0.0171186	5.30216e-14	1.81545e-10	115049
cg24182963	chr17	48350615	+	0.0196364	5.40307e-14	1.8363e-10	84631
cg05467676	chr3	72226965	+	0.021941	5.47891e-14	1.84328e-10	65106
cg16692998	chr19	19739173	+	0.0259379	5.50394e-14	1.84328e-10	43020
cg04787675	chr12	104683308	+	0.0254557	5.63314e-14	1.87288e-10	45160
cg15619433	chr7	856659	+	0.0203002	5.69766e-14	1.8807e-10	78337
cg13176285	chr13	115080469	-	0.0477745	5.8467e-14	1.89056e-10	5020
cg22136124	chr15	44119091	-	0.02579	5.84789e-14	1.89056e-10	43691
cg25174840	chr17	76778710	+	0.0244923	5.85116e-14	1.89056e-10	49865
cg14908964	chr11	65770024	-	0.0853992	5.9627e-14	1.89205e-10	75224
cg03670816	chr5	53606426	-	0.0407879	5.97718e-14	1.89205e-10	10022
cg17533455	chr5	130599827	-	0.0382289	6.00472e-14	1.89205e-10	12830
cg12080431	chr12	57482774	+	0.0202309	6.02073e-14	1.89205e-10	78956
cg13977963	chr1	16767841	+	0.0266845	6.20717e-14	1.93738e-10	39930
cg25261059	chr19	44031185	+	0.0404101	6.37866e-14	1.97745e-10	13534
cg26643937	chr20	3869678	-	0.0230331	6.42697e-14	1.97905e-10	58014
cg20868518	chr1	33593038	+	0.020121	6.71835e-14	2.05499e-10	79922
cg00913289	chr2	232573281	-	0.0623046	6.79212e-14	2.05646e-10	76572
cg25887236	chr18	74844781	+	0.0315071	6.82913e-14	2.05646e-10	24914
cg04508532	chr14	73957626	+	0.0222979	6.85764e-14	2.05646e-10	62685
cg02140097	chr12	110719074	-	0.0279169	7.14093e-14	2.12751e-10	35378
cg18965989	chr1	109826417	-	0.0294246	7.32651e-14	2.16872e-10	30451
cg26141063	chr18	32870200	-	0.0375784	7.44153e-14	2.17109e-10	13686
cg02929766	chr2	131100454	+	0.0208306	7.52016e-14	2.17109e-10	73734
cg18298706	chr14	57857370	-	0.0365288	7.52158e-14	2.17109e-10	15130
cg03930474	chr12	6772637	-	0.0325745	7.52449e-14	2.17109e-10	22427
cg24310460	chr1	33283384	-	0.0189859	7.57519e-14	2.17109e-10	91629
cg22847190	chr7	2598508	-	0.0435293	7.61843e-14	2.17109e-10	7651
cg25852545	chr3	113775465	+	0.0189755	7.83282e-14	2.2184e-10	91748
cg04655365	chr15	44085506	+	0.0353031	8.09646e-14	2.27895e-10	17099
cg12226430	chr17	6554869	-	0.0224381	8.14592e-14	2.27895e-10	61790
cg27534696	chr6	42847292	-	0.0160237	8.26439e-14	2.2938e-10	131812
cg17377625	chr3	16555347	+	0.0275896	8.29962e-14	2.2938e-10	36552
cg04231166	chr3	185655124	-	0.017137	8.39756e-14	2.2938e-10	114775
cg00596521	chr2	175260560	-	0.0267313	8.39899e-14	2.2938e-10	39757
cg08843517	chr16	88717464	+	0.0306748	8.47271e-14	2.30024e-10	26981
cg04872402	chr1	11705983	-	0.0266034	8.57147e-14	2.31336e-10	40233
cg06220725	chr16	72042591	-	0.0301939	8.8553e-14	2.36987e-10	28261
cg13085681	chr8	48920761	+	0.0508169	8.88415e-14	2.36987e-10	141436
cg24181188	chr15	89182135	+	0.027287	9.16061e-14	2.42949e-10	37637
cg00529697	chr5	75013131	+	0.027626	9.21526e-14	2.42973e-10	36430
cg24227481	chr7	73417185	+	0.0232565	9.26741e-14	2.42973e-10	56636
cg26240842	chr19	54704459	+	0.0506138	9.4714e-14	2.45765e-10	4086
cg12518041	chr8	28558826	+	0.0220704	9.5262e-14	2.45765e-10	64184
cg23850707	chr15	55582494	+	0.0274887	9.57437e-14	2.45765e-10	36893
cg20886263	chr3	53196104	+	0.0338868	9.58817e-14	2.45765e-10	19745
cg01559436	chr5	94890783	+	0.0165479	9.80797e-14	2.49222e-10	123585
cg01655898	chr14	21439243	+	0.0236583	9.83166e-14	2.49222e-10	54309
cg04614655	chr19	39390421	-	0.0245382	9.95726e-14	2.49845e-10	49625
cg21896938	chr19	42829634	+	0.0236342	9.96836e-14	2.49845e-10	54450
cg24840228	chr9	131037543	+	0.0887846	1.00196e-13	2.49845e-10	81646
cg25392384	chr7	150102268	+	0.0187353	1.0226e-13	2.52627e-10	94456
cg07162498	chr10	47900640	-	-0.0390947	1.02519e-13	2.52627e-10	192442
cg00318618	chr8	48872865	-	0.0255308	1.02964e-13	2.52627e-10	44836
cg19930943	chr3	183967129	+	0.0367561	1.05787e-13	2.57925e-10	14825
cg12277122	chr19	12902277	-	0.0188135	1.06247e-13	2.57925e-10	93545
cg21452652	chr7	64254713	-	0.0315652	1.07093e-13	2.58609e-10	24770
cg18449345	chr7	30068347	-	0.0587951	1.08424e-13	2.59505e-10	1796
cg00258805	chr17	29876732	+	0.0240581	1.08595e-13	2.59505e-10	52152
cg18599110	chr3	50337061	+	0.0245782	1.10621e-13	2.62976e-10	49402
cg00370926	chr17	7835519	-	0.0272425	1.11469e-13	2.63627e-10	37802
cg08987606	chr12	82752080	-	0.0489014	1.13236e-13	2.65147e-10	108374
cg00622863	chr9	116037712	+	0.0319206	1.13267e-13	2.65147e-10	23908
cg00058113	chr6	33239977	-	0.0199679	1.15188e-13	2.66995e-10	81355
cg00094901	chr6	31670595	+	0.0192902	1.15221e-13	2.66995e-10	88283
cg15939347	chr8	143484400	+	0.0301485	1.19949e-13	2.76554e-10	28379
cg09046255	chr16	30662126	-	0.0333929	1.20574e-13	2.76607e-10	20733
cg24317935	chr1	31769543	+	0.0390581	1.23021e-13	2.78824e-10	157771
cg17470723	chr8	74884337	+	0.0420605	1.23178e-13	2.78824e-10	8824
cg04570283	chr14	82000256	+	0.0427213	1.23568e-13	2.78824e-10	8293
cg01087832	chr11	68039514	-	0.023621	1.23972e-13	2.78824e-10	54514
cg26706811	chr17	7452342	-	0.0164286	1.25242e-13	2.79799e-10	125393
cg08857906	chr1	28156999	+	0.0442675	1.25625e-13	2.79799e-10	57377
cg17042225	chr6	13328957	+	0.0193482	1.26443e-13	2.80261e-10	87666
cg12522736	chr19	59069988	+	0.0220854	1.27985e-13	2.82315e-10	64089
cg10953983	chr2	170551094	-	0.0219394	1.31223e-13	2.87687e-10	65122
cg00779243	chr19	12146829	+	0.0390339	1.31674e-13	2.87687e-10	28062
cg08925066	chr14	39572669	-	0.0260773	1.3443e-13	2.92314e-10	42445
cg06280512	chr19	47217267	-	0.0200965	1.37257e-13	2.94116e-10	80144
cg17205877	chr22	41842716	+	0.0277632	1.37724e-13	2.94116e-10	35943
cg16503618	chr3	113252287	+	0.0267926	1.38146e-13	2.94116e-10	39538
cg22248683	chr2	264728	+	0.0203251	1.38262e-13	2.94116e-10	78113
cg03056766	chr5	77656305	-	0.0234728	1.39063e-13	2.94116e-10	55378
cg01285717	chr10	45843707	+	-0.0627499	1.39918e-13	2.94116e-10	152124
cg24847481	chr1	100435557	-	0.0200578	1.40705e-13	2.94116e-10	80503
cg13990958	chr7	6487999	-	0.0388609	1.40969e-13	2.94116e-10	24208
cg17696379	chr11	61103807	+	0.0211685	1.41027e-13	2.94116e-10	70910
cg25018357	chr1	26490989	-	0.0205143	1.44208e-13	2.97885e-10	76459
cg03634592	chr7	43946398	-	0.023242	1.44286e-13	2.97885e-10	56721
cg05660005	chr1	145507663	-	0.0702422	1.45318e-13	2.97885e-10	56570
cg03203603	chr17	57697279	+	0.0183999	1.45432e-13	2.97885e-10	98324
cg13846682	chr14	34931391	-	0.0461508	1.49622e-13	3.05105e-10	5903
cg26796981	chr7	99036546	-	0.0174257	1.51688e-13	3.07949e-10	110686
cg14712964	chr3	9773672	-	0.0279991	1.52719e-13	3.08677e-10	35068
cg00960580	chr17	16285290	+	0.0510317	1.57254e-13	3.16449e-10	147833
cg24932925	chr6	31708299	-	0.0277101	1.58635e-13	3.17834e-10	36146
cg19641395	chr1	2126776	+	0.0177121	1.62164e-13	3.23492e-10	106813
cg26505663	chr15	57999151	-	0.0561627	1.64588e-13	3.25631e-10	44818
cg17043922	chr6	34664305	-	0.0472477	1.64656e-13	3.25631e-10	105190
cg11995300	chr19	30302910	-	0.0190815	1.65688e-13	3.26266e-10	90597
cg10998122	chr11	64008466	-	0.0255502	1.66751e-13	3.26956e-10	44760
cg04195527	chr2	118846289	-	0.0242444	1.70302e-13	3.32498e-10	51157
cg15005908	chr6	114292723	+	0.0247593	1.74992e-13	3.40208e-10	48482
cg01008854	chr12	111126998	+	0.0425642	1.77106e-13	3.42864e-10	8409
cg01213014	chr12	6976416	+	0.0155157	1.78074e-13	3.43289e-10	140256
cg18001780	chr11	128500564	-	0.0258043	1.80328e-13	3.45036e-10	43621
cg05666842	chr3	126423272	-	0.020412	1.80483e-13	3.45036e-10	77339
cg27379587	chr15	85201911	+	0.0394145	1.83133e-13	3.48648e-10	20327
cg26794364	chr3	9691143	-	0.0367714	1.87423e-13	3.54122e-10	16274
cg01076405	chr8	99057832	-	0.0215655	1.87552e-13	3.54122e-10	67785
cg14457132	chr6	7389888	+	0.0272763	1.94361e-13	3.64702e-10	37682
cg25809637	chr3	93698966	-	0.0157635	1.94745e-13	3.64702e-10	136091
cg25001161	chr1	8484338	+	0.0217595	1.97461e-13	3.68194e-10	66406
cg08424427	chr5	180670815	-	0.0209268	1.98544e-13	3.68194e-10	72906
cg16575564	chr11	67236756	+	0.024738	1.99924e-13	3.68194e-10	48578
cg07702548	chr16	88636912	+	0.0268156	1.99951e-13	3.68194e-10	39442
cg14841337	chr1	167425345	+	0.0306685	2.01749e-13	3.68194e-10	27005
cg04082898	chr2	132285319	+	0.0639037	2.02175e-13	3.68194e-10	95803
cg22623062	chr11	44972293	-	0.0247779	2.02227e-13	3.68194e-10	48377
cg16562251	chr1	166845621	+	0.031154	2.03855e-13	3.69691e-10	25788
cg23627134	chr2	143886375	+	0.0267846	2.05716e-13	3.71554e-10	39565
cg02817269	chr3	150481348	-	0.0261349	2.07027e-13	3.71554e-10	42188
cg15003434	chr9	136202985	-	0.0185622	2.08052e-13	3.71554e-10	96415
cg07385501	chr16	30913935	+	0.0387811	2.08122e-13	3.71554e-10	12187
cg00154189	chr6	30659024	-	0.0260068	2.09094e-13	3.71842e-10	42744
cg11586124	chr12	58259160	+	0.0247697	2.1578e-13	3.82251e-10	48421
cg26577252	chr15	99212332	+	0.0374044	2.1727e-13	3.82346e-10	55349
cg08706837	chr1	37940090	+	0.0222591	2.175e-13	3.82346e-10	62936
cg09325174	chr14	50154983	+	0.0282752	2.21868e-13	3.88536e-10	34100
cg04802248	chr3	42623557	+	0.0180185	2.23281e-13	3.88842e-10	102897
cg17142371	chr1	155278522	+	0.0176123	2.24312e-13	3.88842e-10	108169
cg22532736	chr15	64126641	+	0.0194964	2.24585e-13	3.88842e-10	86103
cg21870038	chr17	33390736	-	0.0360056	2.27545e-13	3.91535e-10	15947
cg26119740	chr11	73881915	+	0.0233528	2.28415e-13	3.91535e-10	56102
cg20697501	chr2	27603547	+	0.0248557	2.28701e-13	3.91535e-10	47998
cg20013510	chr11	16760165	-	0.0297738	2.30072e-13	3.92417e-10	29456
cg05309964	chr1	156182615	-	0.0266288	2.32224e-13	3.94622e-10	40144
cg00466301	chr20	56285388	+	0.038749	2.3422e-13	3.96545e-10	12208
cg11845071	chr6	35695859	-	0.0249115	2.37376e-13	4.0041e-10	47706
cg08064261	chr19	41946035	-	0.0485376	2.40039e-13	4.01397e-10	4654
cg27607372	chr11	45168563	-	0.0244055	2.4006e-13	4.01397e-10	50298
cg27367768	chr5	171615456	+	0.0259193	2.40585e-13	4.01397e-10	43096
cg09592155	chr17	8029700	+	0.0337046	2.42162e-13	4.02564e-10	20104
cg19517014	chr11	65101065	+	0.023211	2.44332e-13	4.03753e-10	56908
cg26673053	chr6	33378951	+	0.0185176	2.44637e-13	4.03753e-10	96946
cg16731958	chr6	33217289	+	0.0205314	2.49693e-13	4.09777e-10	76298
cg19385321	chr12	132314041	+	0.040734	2.50074e-13	4.09777e-10	13259
cg18920904	chr2	24583331	+	0.0197889	2.51473e-13	4.10604e-10	83140
cg07780777	chr8	59323842	-	0.0233132	2.55818e-13	4.16217e-10	56322
cg24115818	chr17	41150318	-	0.0181975	2.63147e-13	4.26628e-10	100634
cg26886544	chr16	22012529	-	0.017824	2.64277e-13	4.26951e-10	105372
cg00149473	chr10	94459330	+	0.0243394	2.66382e-13	4.28843e-10	50660
cg09559995	chr13	20207648	+	0.0246546	2.69811e-13	4.31763e-10	48994
cg02708659	chr12	122985543	+	0.0271321	2.70078e-13	4.31763e-10	38240
cg02375201	chr1	27114675	+	0.0449015	2.72432e-13	4.34014e-10	6701
cg22777949	chr11	810211	+	0.0288726	2.73796e-13	4.34678e-10	32120
cg24728912	chr5	14143221	+	0.0412275	2.77376e-13	4.38577e-10	9580
cg17932425	chr19	17622159	-	0.0209476	2.78501e-13	4.38577e-10	72729
cg23508591	chr15	75871807	-	0.0290325	2.79336e-13	4.38577e-10	31617
cg18391757	chr11	108093451	+	0.016743	2.80076e-13	4.38577e-10	120582
cg23488616	chr6	159065864	+	0.0414315	2.83682e-13	4.42091e-10	9383
cg18357668	chr19	48794673	-	0.0293603	2.84247e-13	4.42091e-10	30620
cg09687966	chr20	10415809	+	0.0293735	2.85272e-13	4.42187e-10	30582
cg23195675	chr19	6502304	-	0.0310795	2.88725e-13	4.43652e-10	25975
cg00967121	chr5	153418461	+	0.0205624	2.8873e-13	4.43652e-10	76023
cg07712267	chr17	73178982	+	0.0577424	2.89119e-13	4.43652e-10	119481
cg03919779	chr17	16284127	-	0.0904665	2.92478e-13	4.45993e-10	1631
cg00054511	chr12	53835377	-	0.0234303	2.92589e-13	4.45993e-10	55640
cg01896999	chr19	51925272	+	0.0224208	2.9461e-13	4.46229e-10	61917
cg23903465	chr6	24911334	-	0.0318529	2.94688e-13	4.46229e-10	24066
cg01301664	chr5	52775805	-	0.0248833	3.0583e-13	4.61411e-10	47861
cg08493879	chr7	151722810	-	0.0247109	3.06726e-13	4.61411e-10	48698
cg02949544	chr17	47865858	+	0.0317448	3.0868e-13	4.62833e-10	24310
cg16066195	chr7	73703691	+	0.0265118	3.11201e-13	4.65087e-10	40607
cg09381038	chr13	52585597	+	0.0212908	3.1221e-13	4.65087e-10	69955
cg08161947	chr12	19592900	-	0.032694	3.1471e-13	4.67293e-10	22177
cg07688604	chr12	133065928	+	0.0204272	3.15906e-13	4.67557e-10	77203
cg27573806	chr6	31774911	-	0.0401099	3.19307e-13	4.69826e-10	22067
cg00413849	chr1	167906156	+	0.0495251	3.19488e-13	4.69826e-10	22549
cg03218003	chr19	19303504	+	0.0225782	3.22838e-13	4.73237e-10	60886
cg20835789	chr3	15469053	+	0.021949	3.24357e-13	4.73485e-10	65052
cg17461599	chr2	131863063	+	0.0241014	3.25071e-13	4.73485e-10	51919
cg03359468	chr8	26240463	+	0.024923	3.29621e-13	4.75487e-10	47645
cg09434832	chr19	52642515	+	0.0192573	3.30788e-13	4.75487e-10	88657
cg14757344	chr21	45209507	+	0.0264077	3.32345e-13	4.75487e-10	41012
cg15631966	chr12	121163597	+	0.0189849	3.32738e-13	4.75487e-10	91638
cg27656398	chr12	123451108	-	0.0277713	3.33567e-13	4.75487e-10	35903
cg21195059	chr2	134877645	-	0.021777	3.33647e-13	4.75487e-10	66247
cg21123656	chr7	99775134	-	0.0265821	3.33701e-13	4.75487e-10	40308
cg26623224	chr19	49661080	-	0.0286675	3.35306e-13	4.75535e-10	32786
cg23640300	chr22	24059086	+	0.0306658	3.36436e-13	4.75535e-10	27016
cg25374230	chr6	37225404	+	0.0327602	3.36843e-13	4.75535e-10	22034
cg11867686	chr11	67169368	+	0.0204852	3.39062e-13	4.76019e-10	76697
cg12837215	chr17	17991537	-	0.0205139	3.39261e-13	4.76019e-10	76461
cg07899451	chr1	157108248	+	0.0330992	3.41282e-13	4.77394e-10	21311
cg08707063	chr1	78444964	-	0.0254624	3.44755e-13	4.80787e-10	45122
cg22638185	chr17	42385946	-	0.0293477	3.48852e-13	4.85025e-10	30651
cg11748881	chr11	61734830	-	0.0499156	3.5565e-13	4.92984e-10	147582
cg01321308	chr6	35704224	+	0.022911	3.56967e-13	4.93183e-10	58763
cg15485645	chr19	52839738	+	0.0412795	3.58387e-13	4.93183e-10	167480
cg19198652	chr7	65447322	-	0.0388281	3.60525e-13	4.93183e-10	158275
cg15479068	chr22	33454444	+	0.0262276	3.61669e-13	4.93183e-10	41779
cg03341334	chr1	159750442	+	0.0200474	3.6267e-13	4.93183e-10	80620
cg01919488	chr2	71558589	+	0.0396205	3.63102e-13	4.93183e-10	11229
cg27583088	chr1	182758324	-	0.0318742	3.64136e-13	4.93183e-10	24013
cg23797577	chr17	8079766	+	0.0180748	3.64607e-13	4.93183e-10	102161
cg14521523	chr1	115212675	+	0.0216436	3.65851e-13	4.93183e-10	67193
cg13173903	chr20	35807784	-	0.0178583	3.66543e-13	4.93183e-10	104957
cg26404568	chr3	12882848	-	0.0158771	3.6791e-13	4.93575e-10	134234
cg02212737	chr17	74099749	+	0.0230363	3.76309e-13	5.01229e-10	57991
cg07431748	chr10	99094531	-	0.0268619	3.7667e-13	5.01229e-10	67023
cg12585282	chr1	40042727	+	0.0308306	3.76893e-13	5.01229e-10	26602
cg17085666	chr2	39005329	+	0.0206613	3.79843e-13	5.03692e-10	75171
cg07199894	chr12	132379104	+	0.0247485	3.81413e-13	5.03809e-10	48527
cg22260076	chr3	138048335	+	0.0254933	3.83179e-13	5.03809e-10	44997
cg22563785	chr5	179006403	-	-0.0557412	3.83225e-13	5.03809e-10	168260
cg13556253	chr18	47901210	+	0.0270222	3.85036e-13	5.04744e-10	38607
cg17185543	chr9	139760589	+	0.024291	3.8862e-13	5.07991e-10	50899
cg22122414	chr8	53627067	-	0.0206274	3.90988e-13	5.09634e-10	75450
cg22827001	chr14	23504395	-	0.0322995	3.96846e-13	5.15805e-10	23055
cg07117059	chr6	28180534	+	0.0764654	3.99603e-13	5.16405e-10	692
cg08290212	chr11	62473659	+	0.0218152	4.00676e-13	5.16405e-10	65989
cg11817961	chr1	39025469	-	0.0268925	4.00685e-13	5.16405e-10	39151
cg03289602	chr19	11708437	-	0.030557	4.02251e-13	5.16971e-10	27309
cg19665289	chr13	21141330	+	0.0175233	4.04083e-13	5.17876e-10	109326
cg18959411	chr6	160182805	-	0.0202269	4.06327e-13	5.19301e-10	78986
cg23729479	chr16	2588035	-	0.0165553	4.0819e-13	5.20232e-10	123491
cg26137931	chr3	67048568	+	0.0243942	4.12383e-13	5.23033e-10	74828
cg24404909	chr14	105175111	+	0.0281709	4.12667e-13	5.23033e-10	72086
cg22044582	chr19	37803661	-	0.0623731	4.16608e-13	5.25382e-10	91098
cg27361397	chr2	97426627	-	0.0180509	4.17384e-13	5.25382e-10	102467
cg09422220	chr4	141445306	-	0.0194285	4.20209e-13	5.25382e-10	86831
cg11135720	chr1	47779824	+	0.0141885	4.20234e-13	5.25382e-10	164512
cg27223758	chr11	64491106	-	0.0200489	4.20246e-13	5.25382e-10	80596
cg23106370	chr7	99717206	-	0.0220076	4.23842e-13	5.28438e-10	64625
cg25818882	chr19	12886379	+	0.0318801	4.25099e-13	5.28569e-10	23992
cg00389341	chr6	37190260	-	0.0680313	4.33724e-13	5.36652e-10	60132
cg11166708	chr21	45285836	-	0.0350611	4.33939e-13	5.36652e-10	17527
cg18002896	chr8	144465845	-	0.0321186	4.38167e-13	5.40424e-10	23481
cg26532042	chr19	49468557	+	0.0226026	4.47508e-13	5.50465e-10	60730
cg20466045	chr21	30445936	-	0.0420299	4.50294e-13	5.51709e-10	62401
cg20468891	chr11	62494579	+	0.0230719	4.50924e-13	5.51709e-10	57756
cg14851846	chr7	99716985	+	0.0364135	4.53483e-13	5.53364e-10	17973
cg26773803	chr7	148958927	+	0.0277727	4.555e-13	5.54351e-10	35895
cg09727531	chr7	150924053	+	0.0315127	4.56934e-13	5.54625e-10	24899
cg17687970	chr8	22462467	-	0.0330427	4.60827e-13	5.57229e-10	21442
cg25047243	chr2	32502969	-	0.025527	4.61508e-13	5.57229e-10	44858
cg17515456	chr6	30312866	-	0.0226748	4.68129e-13	5.60884e-10	60223
cg15718162	chr19	47551509	+	0.0223142	4.69222e-13	5.60884e-10	62599
cg14611774	chr19	9929570	-	0.0225336	4.69236e-13	5.60884e-10	61202
cg19501345	chr7	73703695	+	0.0259417	4.69425e-13	5.60884e-10	43003
cg00304823	chr7	36192355	+	0.0261221	4.72356e-13	5.628e-10	42236
cg27367469	chr5	100239529	-	0.0797301	4.73482e-13	5.628e-10	17539
cg25301142	chr22	35653619	+	0.016603	4.75101e-13	5.63265e-10	122727
cg23020159	chr5	118407039	-	0.0205399	4.82613e-13	5.69788e-10	76231
cg07007080	chr20	44718510	+	0.0191992	4.84205e-13	5.69788e-10	89293
cg02500152	chr12	48357316	-	0.0301195	4.84914e-13	5.69788e-10	28468
cg15322430	chr1	40157251	-	0.0231127	4.85571e-13	5.69788e-10	57516
cg11383961	chr2	242626575	-	0.0191214	4.92959e-13	5.7683e-10	90141
cg23912171	chr1	28832176	+	0.059424	4.94502e-13	5.7683e-10	36141
cg01213128	chr5	138629571	-	0.0197758	4.95344e-13	5.7683e-10	83268
cg18205465	chr7	45026543	-	0.0231786	4.98411e-13	5.77793e-10	57101
cg08651867	chr19	43979500	-	0.0310032	5.00319e-13	5.77793e-10	26163
cg20938157	chr5	156693294	-	0.0250462	5.01183e-13	5.77793e-10	47072
cg04184716	chr14	75084887	-	0.0254275	5.01208e-13	5.77793e-10	45287
cg23903470	chr6	30876145	-	0.0248508	5.04138e-13	5.78725e-10	48027
cg14834370	chr1	231376553	-	0.0211955	5.04539e-13	5.78725e-10	70693
cg10285845	chr10	74079359	-	0.021965	5.0992e-13	5.81926e-10	64921
cg13134448	chr1	36689477	+	0.0401071	5.10075e-13	5.81926e-10	10693
cg18961791	chr12	100536100	+	0.0183348	5.11565e-13	5.81926e-10	99055
cg05013942	chr17	36003336	+	0.0286416	5.13005e-13	5.81926e-10	32863
cg17186086	chr12	118810863	-	0.0219082	5.13671e-13	5.81926e-10	65341
cg01860753	chr1	206730586	-	0.0266243	5.15404e-13	5.81999e-10	40165
cg17361449	chr20	43104463	-	0.0202147	5.16273e-13	5.81999e-10	79093
cg13383153	chr19	36980459	-	0.0249207	5.18203e-13	5.82489e-10	47660
cg17727855	chr9	108007124	+	0.0302712	5.19246e-13	5.82489e-10	30107
cg14986395	chr3	49824225	-	0.0216617	5.24351e-13	5.86781e-10	67056
cg05076167	chr14	31028682	-	0.0228174	5.27082e-13	5.88402e-10	59362
cg14341034	chr11	65709117	+	0.0423185	5.30409e-13	5.90418e-10	154717
cg09551645	chr2	203130268	+	0.0708575	5.31462e-13	5.90418e-10	2436
cg10892416	chr14	100659150	+	0.0196296	5.3545e-13	5.9314e-10	84695
cg26561207	chr5	171615258	+	0.0309428	5.36498e-13	5.9314e-10	26332
cg16143763	chr17	41116517	-	0.0219536	5.41379e-13	5.95583e-10	65014
cg26733140	chr11	63993641	-	0.0234498	5.42548e-13	5.95583e-10	55520
cg04085336	chr11	67007785	-	0.0274471	5.42601e-13	5.95583e-10	37048
cg04249706	chr10	11206772	+	0.0460662	5.47532e-13	5.97845e-10	5949
cg05214679	chr19	36630902	-	0.0218938	5.48777e-13	5.97845e-10	65435
cg11946458	chr6	37190305	+	0.0445746	5.50459e-13	5.97845e-10	12675
cg02022572	chr15	75932759	+	0.0159202	5.51692e-13	5.97845e-10	133496
cg25198545	chr3	179280646	+	0.0263559	5.52296e-13	5.97845e-10	64810
cg20942782	chr7	6746799	-	0.0268013	5.53217e-13	5.97845e-10	52729
cg00867446	chr14	23564668	-	0.0238461	5.53784e-13	5.97845e-10	53284
cg02077631	chr17	43138534	+	0.0243854	5.55251e-13	5.98022e-10	50423
cg05429359	chr7	150725385	+	0.0543336	5.63439e-13	6.0542e-10	4412
cg26770385	chr8	125486821	-	0.0219833	5.75887e-13	6.15925e-10	64797
cg24724832	chr1	11779395	-	0.0292824	5.77082e-13	6.15925e-10	30823
cg20856413	chr11	16760217	-	0.0207271	5.78185e-13	6.15925e-10	74623
cg14633757	chr17	80231324	+	0.0255546	5.78586e-13	6.15925e-10	44732
cg00611485	chr16	25078439	-	0.0200429	5.84058e-13	6.19879e-10	80658
cg12266151	chr20	33291892	+	0.0170518	5.85002e-13	6.19879e-10	116037
cg14146407	chr11	111957628	-	0.0270656	5.91928e-13	6.23487e-10	38461
cg08460793	chr16	11836374	-	0.0205208	5.92087e-13	6.23487e-10	76392
cg11014070	chr17	26368760	-	0.0167723	5.93686e-13	6.23487e-10	120130
cg04445988	chr6	75994563	-	0.0243332	5.93842e-13	6.23487e-10	50696
cg00429477	chr12	6798907	-	0.0397418	5.99039e-13	6.25502e-10	11100
cg20320717	chr1	151043708	-	0.0291493	5.99559e-13	6.25502e-10	31245
cg09035838	chr11	82400683	-	0.0456758	5.99852e-13	6.25502e-10	147408
cg21044577	chr13	111364847	-	0.0229369	6.02283e-13	6.26613e-10	58605
cg06118626	chr6	33267078	+	0.0194034	6.06296e-13	6.29362e-10	87102
cg03159127	chr6	42847590	-	0.0647654	6.12171e-13	6.34025e-10	122160
cg03482087	chr4	128886832	-	0.0193174	6.14093e-13	6.34584e-10	87984
cg14613215	chr16	67926962	+	0.0321382	6.16814e-13	6.35963e-10	23428
cg26842089	chr19	3185763	-	0.0444401	6.20046e-13	6.36584e-10	7011
cg15140822	chr8	33423979	+	0.021996	6.20192e-13	6.36584e-10	64700
cg07483119	chr15	62352810	+	0.0191784	6.26646e-13	6.40557e-10	89531
cg14428027	chr2	203241027	-	0.0239749	6.27187e-13	6.40557e-10	52613
cg20405918	chr12	50478976	-	0.0258505	6.29194e-13	6.40557e-10	43395
cg16003829	chr10	35416245	-	0.0220871	6.30231e-13	6.40557e-10	64081
cg13086586	chr4	57303149	+	0.0452523	6.31043e-13	6.40557e-10	6478
cg02603868	chr16	87799809	-	0.043121	6.3307e-13	6.41197e-10	7943
cg18096620	chr20	57607775	+	0.0169721	6.35386e-13	6.41265e-10	117240
cg00036011	chr6	26271718	+	0.028582	6.35933e-13	6.41265e-10	33058
cg07973655	chr1	25566628	-	0.0192552	6.40716e-13	6.43974e-10	88676
cg26061510	chr3	44667010	-	0.0384738	6.42793e-13	6.43974e-10	12525
cg05865161	chr7	97557134	-	0.0421915	6.4283e-13	6.43974e-10	127290
cg19866445	chr5	271553	+	0.0207512	6.46407e-13	6.46147e-10	74428
cg09419978	chr16	89753003	+	0.0182886	6.50378e-13	6.46986e-10	99595
cg22415591	chr7	2282346	-	0.0588687	6.51627e-13	6.46986e-10	121676
cg01889112	chr15	59063272	+	0.0203037	6.52343e-13	6.46986e-10	78303
cg25253419	chr19	49403890	+	0.0341676	6.53211e-13	6.46986e-10	19153
cg27317242	chr8	23145699	-	0.0196897	6.54809e-13	6.46986e-10	100663
cg21898708	chr6	31802157	-	0.0601136	6.56643e-13	6.46986e-10	69048
cg00140502	chr8	145981129	+	0.0160963	6.57117e-13	6.46986e-10	130624
cg27555944	chr3	49056208	+	0.0319508	6.65238e-13	6.53578e-10	23825
cg04878119	chr7	97558075	+	0.0485697	6.71522e-13	6.58343e-10	112484
cg07104388	chr1	110091050	+	0.0202529	6.7323e-13	6.5861e-10	78772
cg10349318	chr9	45356018	-	0.0402322	6.747e-13	6.58643e-10	116260
cg02740969	chr7	139477893	-	0.0250947	6.89618e-13	6.63558e-10	46832
cg22122885	chr1	32574256	-	0.0282942	6.90101e-13	6.63558e-10	34032
cg05434115	chr11	62476891	-	0.0256889	6.90773e-13	6.63558e-10	44134
cg11926393	chr8	71519704	+	0.0232521	6.90916e-13	6.63558e-10	59086
cg00266715	chr17	14204362	-	0.0177974	6.91773e-13	6.63558e-10	105723
cg25250414	chr15	75871478	+	0.0208844	6.9264e-13	6.63558e-10	73271
cg21908248	chr1	204380514	-	0.0225307	6.93436e-13	6.63558e-10	61227
cg25130390	chr15	65810150	-	0.0245636	6.94485e-13	6.63558e-10	49485
cg00817870	chr12	65153201	-	0.0178263	6.95748e-13	6.63558e-10	105341
cg00213004	chr1	228593622	+	0.0255664	6.96574e-13	6.63558e-10	44672
cg25794694	chr17	59668517	-	0.0426664	6.9824e-13	6.63558e-10	170021
cg03410961	chr6	391680	+	0.0213597	6.98528e-13	6.63558e-10	69392
cg21732842	chr11	47198564	-	0.0238392	6.98535e-13	6.63558e-10	53327
cg23101014	chr17	685713	-	0.0168587	7.004e-13	6.63954e-10	118793
cg11246695	chr1	145576023	-	0.0199008	7.02431e-13	6.64507e-10	82008
cg17650050	chr22	19419470	+	0.0197955	7.04179e-13	6.6479e-10	83066
cg14607812	chr5	157002793	+	0.0282377	7.07692e-13	6.65406e-10	34244
cg15680557	chr19	54704426	-	0.0387005	7.10815e-13	6.65406e-10	12263
cg09407916	chr3	49977988	+	0.0228225	7.1123e-13	6.65406e-10	59326
cg20094610	chr11	47421775	+	0.0203437	7.11922e-13	6.65406e-10	77934
cg21156815	chr8	22526736	+	0.030083	7.13115e-13	6.65406e-10	28555
cg04337618	chr16	777215	-	0.0347697	7.13533e-13	6.65406e-10	18035
cg24549085	chr20	62289802	-	0.01976	7.16167e-13	6.6601e-10	83415
cg08242217	chr21	40752130	-	0.0252933	7.18454e-13	6.6601e-10	45910
cg18505959	chr6	31670195	-	0.0431854	7.18535e-13	6.6601e-10	45657
cg24293976	chr12	111843567	+	0.0205468	7.23116e-13	6.68904e-10	76159
cg26100059	chr10	182473	+	0.0360644	7.26146e-13	6.69015e-10	76578
cg27481164	chr22	47158405	-	0.0198435	7.26152e-13	6.69015e-10	82595
cg03443887	chr11	126138300	-	0.0454905	7.3076e-13	6.69733e-10	10231
cg09254969	chr5	141303622	-	0.0232968	7.31726e-13	6.69733e-10	56405
cg02430562	chr19	4831721	-	0.0172606	7.33199e-13	6.69733e-10	112983
cg00114008	chr1	27114423	-	0.0271872	7.33278e-13	6.69733e-10	38001
cg17972094	chr2	88355304	+	0.0228203	7.3423e-13	6.69733e-10	59341
cg20296524	chr1	234614614	+	0.0198266	7.42874e-13	6.74726e-10	82774
cg05330472	chr11	66636291	+	0.0341781	7.43731e-13	6.74726e-10	19123
cg17683031	chr3	183165430	-	0.0238366	7.44116e-13	6.74726e-10	53348
cg24902139	chr6	30181222	+	0.018085	7.47971e-13	6.76237e-10	102015
cg10122766	chr19	2977386	+	0.0203625	7.48729e-13	6.76237e-10	77757
cg09626274	chr15	77224230	-	0.017179	7.50389e-13	6.76404e-10	114159
cg16277306	chr12	105351751	+	0.0214684	7.53141e-13	6.7751e-10	68552
cg12141611	chr14	91581030	-	0.0552302	7.54569e-13	6.7751e-10	12611
cg10694741	chr17	37382161	+	0.0223697	7.5924e-13	6.79493e-10	62249
cg22816171	chr10	70660920	-	0.0247629	7.59739e-13	6.79493e-10	48460
cg09595537	chr4	668144	-	0.0198735	7.62418e-13	6.80562e-10	82285
cg22027008	chr4	89444993	+	0.0244971	7.73347e-13	6.88977e-10	49837
cg18816107	chr1	151227233	-	0.0215972	7.76591e-13	6.90527e-10	67534
cg00456387	chr2	20101664	+	0.0241212	7.79492e-13	6.91765e-10	51800
cg01615453	chr7	2598506	-	0.0472752	7.84341e-13	6.94724e-10	5295
cg14721618	chr17	76356197	+	0.0214523	7.88238e-13	6.96831e-10	68663
cg01446614	chr12	114404317	-	0.0249992	7.91018e-13	6.97944e-10	47296
cg25820224	chr2	95787551	+	0.022387	7.94889e-13	6.98258e-10	62157
cg20363309	chr17	57184465	+	0.0158975	7.97871e-13	6.98258e-10	133876
cg26574964	chr11	117049906	-	0.0201388	7.98644e-13	6.98258e-10	79766
cg26362576	chr1	145611275	-	0.0181251	7.99438e-13	6.98258e-10	101515
cg19187564	chr19	42133492	-	0.0534973	8.00007e-13	6.98258e-10	57273
cg12344046	chr22	30819716	-	0.0200728	8.00505e-13	6.98258e-10	80365
cg27226320	chr1	175158326	+	0.0234797	8.03185e-13	6.99266e-10	55334
cg24102457	chr19	21950449	+	0.0329043	8.07888e-13	7.02029e-10	21712
cg24148044	chr16	85061578	-	0.0254846	8.16885e-13	7.08505e-10	45030
cg15241786	chr6	33547978	-	0.0681515	8.21714e-13	7.10393e-10	7654
cg14130141	chr19	45406886	-	0.0636203	8.23472e-13	7.10393e-10	40791
cg20840706	chr13	52027481	-	0.03012	8.24855e-13	7.10393e-10	28466
cg05935283	chr3	190231667	-	0.014171	8.29255e-13	7.10393e-10	164881
cg03642224	chr10	27443433	+	0.0181809	8.29356e-13	7.10393e-10	100832
cg07001734	chr14	102829788	+	0.0217081	8.29371e-13	7.10393e-10	66741
cg11797222	chr15	66679417	+	0.0471238	8.299e-13	7.10393e-10	124653
cg17098040	chr6	42750860	-	0.0203882	8.32389e-13	7.10721e-10	77541
cg07951135	chr14	73393603	+	0.0209018	8.36804e-13	7.10721e-10	73131
cg24212262	chr18	76829335	-	0.0175959	8.37984e-13	7.10721e-10	108395
cg01241375	chr9	102861774	+	0.017853	8.38409e-13	7.10721e-10	105025
cg13446153	chr8	41435704	-	0.0176417	8.41639e-13	7.10721e-10	107763
cg15485323	chr6	26234460	-	0.0236415	8.4206e-13	7.10721e-10	54413
cg21809331	chr7	127984071	-	0.0391027	8.42326e-13	7.10721e-10	11788
cg19127360	chr2	242089945	-	0.0155105	8.42676e-13	7.10721e-10	140348
cg08007338	chr1	180123948	-	0.0207138	8.50097e-13	7.15665e-10	74727
cg02879471	chr6	111135854	+	0.0207782	8.53442e-13	7.17165e-10	74198
cg13985868	chr9	116102304	+	0.0228667	8.57746e-13	7.19464e-10	59063
cg13443371	chr1	110026079	+	0.0270352	8.60113e-13	7.20133e-10	38575
cg18695839	chr12	54446944	+	0.0223801	8.72897e-13	7.29505e-10	62197
cg19940975	chr18	32820997	-	0.0210339	8.76431e-13	7.31127e-10	71990
cg06364023	chr3	51428651	+	0.0173374	8.84103e-13	7.34037e-10	111870
cg11252337	chr19	2273843	+	0.0181843	8.85467e-13	7.34037e-10	100792
cg25533943	chr17	43325323	-	0.0221855	8.86923e-13	7.34037e-10	63429
cg16033299	chr19	55918225	-	0.0596921	8.87986e-13	7.34037e-10	133181
cg10872521	chr14	53161889	+	0.0226756	8.90073e-13	7.34037e-10	60216
cg24563015	chr22	38597914	-	0.0244296	8.90132e-13	7.34037e-10	50166
cg10313417	chr1	40420809	-	0.0281003	8.91681e-13	7.34037e-10	34708
cg04883418	chr3	93781831	-	0.0180571	8.93357e-13	7.34037e-10	102380
cg16277835	chr3	53164425	+	0.0153419	8.97281e-13	7.34037e-10	143217
cg15129183	chr5	169760269	-	0.0207908	8.98647e-13	7.34037e-10	74084
cg11243656	chr13	50510650	-	0.0292218	8.9892e-13	7.34037e-10	31012
cg12659740	chr20	30697291	+	0.0252438	8.99118e-13	7.34037e-10	46141
cg23268417	chr19	36705437	+	0.0245215	9.03627e-13	7.36408e-10	49702
cg15064466	chr4	53858340	-	-0.0546626	9.07106e-13	7.36766e-10	147978
cg22610194	chr7	77045539	+	0.0243728	9.07278e-13	7.36766e-10	50490
cg18453192	chr8	38243907	-	0.0221054	9.13922e-13	7.40132e-10	63972
cg10469659	chr15	51057714	-	0.0777198	9.14753e-13	7.40132e-10	26198
cg00960509	chr1	21671908	+	0.0214142	9.16262e-13	7.40132e-10	68940
cg08391942	chr5	1386647	+	0.0190749	9.21943e-13	7.43411e-10	90679
cg06669446	chr16	89475959	+	0.0673326	9.24132e-13	7.43869e-10	59009
cg02172824	chr16	75467946	+	0.061856	9.27439e-13	7.45224e-10	1314
cg08427573	chr4	140374830	+	0.0262428	9.31347e-13	7.46285e-10	41710
cg05344692	chr16	68544404	-	0.0363454	9.32609e-13	7.46285e-10	15408
cg05656374	chr21	42733825	-	0.0250031	9.3364e-13	7.46285e-10	47273
cg27118278	chr7	100860399	+	0.0186768	9.35336e-13	7.46341e-10	95112
cg07000831	chr13	50018514	-	0.022169	9.40674e-13	7.48341e-10	63540
cg05509800	chr12	109531564	-	0.0384781	9.41105e-13	7.48341e-10	31152
cg18485154	chr2	219575996	+	0.0211149	9.46487e-13	7.48775e-10	71313
cg09392819	chr2	26568944	-	0.0205435	9.47077e-13	7.48775e-10	76195
cg27204544	chr7	134896097	+	0.0543157	9.47671e-13	7.48775e-10	74353
cg19740361	chr19	45596828	-	0.0349807	9.48178e-13	7.48775e-10	17679
cg25631352	chr2	70995527	+	0.0306761	9.59152e-13	7.5614e-10	26977
cg12292808	chr19	18942500	+	0.0204762	9.61211e-13	7.56463e-10	76779
cg10166205	chr19	50316699	+	0.0303818	9.64379e-13	7.57251e-10	27745
cg22842510	chr19	11456965	+	0.0338215	9.66851e-13	7.57251e-10	19871
cg04231958	chr12	109915151	+	0.0351603	9.67163e-13	7.57251e-10	17357
cg16198095	chr19	58978226	+	0.0126654	9.72136e-13	7.59839e-10	194719
cg07209960	chr2	61404354	+	0.0165285	9.75956e-13	7.59839e-10	123878
cg13446235	chr16	90039146	-	0.0261594	9.77615e-13	7.59839e-10	42077
cg13111747	chr2	232573228	+	0.0250958	9.78483e-13	7.59839e-10	46824
cg15635472	chr12	113659329	-	0.0266733	9.78749e-13	7.59839e-10	39977
cg12250705	chr2	216974060	+	0.0158876	9.80659e-13	7.60036e-10	134031
cg04546292	chr12	12764792	+	0.0211364	9.83555e-13	7.60995e-10	71156
cg25847484	chr1	47069653	+	0.0239165	9.87657e-13	7.62882e-10	52931
cg20251199	chr1	235291349	-	0.0530355	9.91262e-13	7.64098e-10	32907
cg20982311	chr1	9489248	-	0.0236593	9.92562e-13	7.64098e-10	54301
cg11566054	chr3	93698964	-	0.0157337	9.95861e-13	7.65353e-10	136600
cg03616164	chr20	3748536	-	0.0213851	1.00472e-12	7.70872e-10	87819
cg04170468	chr10	122610882	-	0.015865	1.00814e-12	7.71596e-10	134430
cg00203035	chr16	4674659	-	0.0309039	1.00903e-12	7.71596e-10	26419
cg22902083	chr19	1026642	+	0.0367242	1.01263e-12	7.7306e-10	14869
cg26973714	chr12	104609524	+	0.0240248	1.02213e-12	7.79014e-10	54459
cg23992171	chr20	33460724	+	0.023719	1.02733e-12	7.8168e-10	53985
cg10496690	chr16	31724482	+	0.040302	1.03314e-12	7.84801e-10	10503
cg19236768	chr1	161509970	-	0.0319251	1.03583e-12	7.85543e-10	23895
cg05468716	chr16	30671698	-	0.0264374	1.03868e-12	7.86407e-10	40906
cg01268683	chr19	53141620	-	0.0149738	1.04693e-12	7.91349e-10	149869
cg03780545	chr8	67940913	+	0.0189113	1.05759e-12	7.96426e-10	92486
cg01830674	chr2	219433148	+	0.0199421	1.05775e-12	7.96426e-10	81647
cg25461267	chr7	91875786	+	0.0269921	1.06045e-12	7.96426e-10	38733
cg15233711	chr11	13299315	-	0.0282935	1.06059e-12	7.96426e-10	34037
cg14492773	chr5	56469900	-	0.0358033	1.06305e-12	7.96967e-10	16266
cg13273610	chr2	234766301	+	0.0422163	1.06655e-12	7.9766e-10	8701
cg08528519	chr14	100659610	+	0.0309626	1.06745e-12	7.9766e-10	26277
cg14650005	chr6	111195812	+	0.0168035	1.07475e-12	8.01808e-10	119656
cg27038935	chr16	2273430	+	0.0200429	1.08146e-12	8.05503e-10	80657
cg09284707	chr11	107799080	+	0.0362128	1.08326e-12	8.05535e-10	15627
cg00625177	chr16	72127456	+	0.0214101	1.08628e-12	8.06472e-10	68974
cg23053438	chr3	124774507	-	0.0175678	1.08825e-12	8.06562e-10	108751
cg18355925	chr4	56212207	+	0.0295939	1.08999e-12	8.06562e-10	29926
cg25802399	chr20	61847276	+	0.020281	1.09167e-12	8.06562e-10	78523
cg00094036	chr12	72057474	+	0.0228892	1.10025e-12	8.11597e-10	58910
cg02349713	chr16	25122757	+	0.0284248	1.10494e-12	8.13747e-10	33596
cg22264975	chr6	90121670	+	0.0215155	1.10972e-12	8.1477e-10	68182
cg14878016	chr20	30326646	+	0.0335772	1.10988e-12	8.1477e-10	20377
cg09364756	chr6	160148626	-	0.0261986	1.11532e-12	8.17452e-10	41893
cg18278828	chr2	217363823	+	0.0163932	1.13713e-12	8.31049e-10	125935
cg23888423	chr2	242254170	-	0.0180153	1.13749e-12	8.31049e-10	102922
cg13082535	chr6	28864756	+	0.0269084	1.14033e-12	8.31801e-10	39090
cg00049718	chr1	115300559	+	0.0200405	1.14338e-12	8.32695e-10	80688
cg16810449	chr7	98973241	+	0.0370222	1.1477e-12	8.33731e-10	14445
cg17065601	chr17	73179370	-	0.0238041	1.14843e-12	8.33731e-10	53514
cg24800130	chr19	1885442	+	0.0931964	1.15306e-12	8.3545e-10	15998
cg25798026	chr22	32149910	-	0.0323715	1.15444e-12	8.3545e-10	22904
cg00696158	chr6	37190552	-	0.0315567	1.16799e-12	8.41875e-10	24791
cg04791747	chr1	33116865	+	0.0261659	1.16958e-12	8.41875e-10	54193
cg01354921	chr12	50222242	-	0.020507	1.17013e-12	8.41875e-10	76517
cg11213199	chr7	43909298	+	0.0677442	1.17066e-12	8.41875e-10	97221
cg03950268	chr15	55700482	+	0.0185816	1.17585e-12	8.44281e-10	96203
cg01292265	chr20	2633870	-	0.0242035	1.17841e-12	8.44799e-10	51368
cg12457035	chr5	180688144	+	0.0181124	1.18587e-12	8.48295e-10	101662
cg18879829	chr1	145438131	+	0.0262843	1.18698e-12	8.48295e-10	41533
cg21102709	chr17	74723400	+	0.028526	1.19495e-12	8.51394e-10	33237
cg13564595	chr4	7069733	+	0.0170206	1.19503e-12	8.51394e-10	116512
cg13052102	chr14	23652916	-	0.0215117	1.1977e-12	8.51975e-10	68208
cg26385523	chr19	51611757	+	0.0300353	1.20423e-12	8.53787e-10	28681
cg03155239	chr7	6121256	+	0.0206465	1.20607e-12	8.53787e-10	75283
cg13484946	chr2	61293354	+	0.019504	1.20701e-12	8.53787e-10	86020
cg13281814	chr8	75262582	+	0.0206619	1.20898e-12	8.53787e-10	75161
cg18703903	chr19	52511504	+	0.0227614	1.21114e-12	8.53787e-10	59706
cg20826224	chr20	2732946	+	0.042743	1.21141e-12	8.53787e-10	8271
cg14596939	chr15	73928993	+	0.0234185	1.22053e-12	8.58892e-10	55692
cg25377178	chr2	232651151	-	0.020921	1.22519e-12	8.59587e-10	72968
cg23928910	chr5	89705806	+	0.0247043	1.22526e-12	8.59587e-10	48734
cg09235138	chr15	40987404	-	0.020923	1.22743e-12	8.5979e-10	72951
cg11547334	chr20	34287314	+	0.0184797	1.23635e-12	8.64721e-10	97378
cg26640370	chr22	30116037	-	0.0320071	1.24094e-12	8.66607e-10	23717
cg02878701	chr21	47706221	+	0.0212533	1.2604e-12	8.75226e-10	70233
cg05916671	chr17	15848216	-	0.0191892	1.26051e-12	8.75226e-10	89415
cg01457654	chr22	26908608	+	0.0210803	1.2606e-12	8.75226e-10	71615
cg10304922	chr12	133065924	+	0.0262306	1.26158e-12	8.75226e-10	41762
cg19955521	chr10	1102667	-	0.0198399	1.26439e-12	8.75226e-10	82632
cg25498541	chr3	9885863	+	0.052079	1.26605e-12	8.75226e-10	19401
cg13441683	chr9	37785020	+	0.0155276	1.26746e-12	8.75226e-10	140073
cg11280390	chr19	8478043	-	0.0234325	1.26854e-12	8.75226e-10	55631
cg26231241	chr17	47633976	+	0.0210956	1.27314e-12	8.77081e-10	71497
cg20719132	chr19	56028425	-	0.0182899	1.28397e-12	8.82368e-10	99584
cg10545644	chr17	40719582	-	0.0239181	1.28575e-12	8.82368e-10	52917
cg22951283	chr11	67797908	+	0.0236311	1.28678e-12	8.82368e-10	54466
cg03035419	chr20	60962318	-	0.015655	1.28879e-12	8.82368e-10	137977
cg08330919	chr4	40058921	+	0.0263193	1.29361e-12	8.82368e-10	41377
cg06492821	chr16	53537101	+	0.0599352	1.2941e-12	8.82368e-10	1549
cg08081805	chr19	49242953	-	0.0217487	1.29428e-12	8.82368e-10	66483
cg26011210	chr12	122125276	-	0.0305331	1.30043e-12	8.85246e-10	27373
cg23946709	chr14	23527317	-	0.0407333	1.30358e-12	8.86079e-10	10080
cg09166705	chr1	151170883	+	0.0169116	1.30618e-12	8.86528e-10	118066
cg01383268	chr17	71088868	+	0.033871	1.30871e-12	8.86938e-10	19779
cg23262030	chr17	45918702	+	0.0198031	1.31114e-12	8.87272e-10	82991
cg06985640	chr6	89790434	-	0.0225919	1.31473e-12	8.87942e-10	60793
cg06023349	chr7	45197329	+	0.0203468	1.31723e-12	8.87942e-10	77906
cg00902873	chr3	127771089	+	0.0178954	1.31892e-12	8.87942e-10	104476
cg12062488	chr19	9434852	+	0.019652	1.32148e-12	8.87942e-10	84496
cg06175578	chr8	42249154	+	0.0301304	1.32322e-12	8.87942e-10	28426
cg00212272	chr16	67850677	+	0.0233653	1.32374e-12	8.87942e-10	56023
cg25824310	chr19	1491107	-	0.0226001	1.3273e-12	8.89029e-10	60742
cg16006934	chr12	120907680	-	0.0190375	1.333e-12	8.91548e-10	91051
cg20190357	chr3	49377542	+	0.0165634	1.34051e-12	8.92164e-10	123386
cg25026715	chr17	26989248	-	0.0321514	1.34322e-12	8.92164e-10	23403
cg07335156	chr7	75947820	-	0.0314725	1.34379e-12	8.92164e-10	24991
cg02708722	chr12	124118329	-	0.0154571	1.3441e-12	8.92164e-10	141234
cg11386025	chr1	41284582	-	0.0323399	1.34548e-12	8.92164e-10	36155
cg19004138	chr6	121655784	+	0.0211399	1.34783e-12	8.92164e-10	71130
cg05287529	chr10	101380128	+	0.0263377	1.3486e-12	8.92164e-10	41294
cg18715297	chr3	122283210	+	0.0173595	1.35398e-12	8.92164e-10	111588
cg13609667	chr8	133493200	-	0.0188082	1.35487e-12	8.92164e-10	93617
cg07190763	chr13	114894582	-	0.0222273	1.35549e-12	8.92164e-10	63141
cg04669077	chr11	67276295	+	0.0212263	1.3558e-12	8.92164e-10	70433
cg24588096	chr1	46016657	+	0.0211594	1.35726e-12	8.92164e-10	70989
cg02053340	chr20	49348184	-	0.0262713	1.35982e-12	8.92568e-10	41586
cg09649382	chr6	139132879	+	-0.0515752	1.36809e-12	8.95307e-10	172483
cg16692761	chr2	9983859	-	0.0210823	1.36967e-12	8.95307e-10	71597
cg19832322	chr15	52311484	-	0.0240027	1.36984e-12	8.95307e-10	52467
cg26932437	chr17	61904493	+	0.0262817	1.37989e-12	9.00588e-10	41543
cg00184235	chr8	126442434	+	0.0239144	1.38792e-12	9.04541e-10	52945
cg06462174	chr17	30813688	-	0.0402174	1.40182e-12	9.11718e-10	15176
cg27218829	chr11	126138729	-	0.0224434	1.4029e-12	9.11718e-10	61758
cg00992117	chr3	127391710	-	0.0234841	1.40594e-12	9.12401e-10	55302
cg17094927	chr1	154298080	-	0.0439481	1.40902e-12	9.1246e-10	11576
cg10181180	chr2	48648025	-	0.0311619	1.41001e-12	9.1246e-10	25769
cg22611419	chr17	77070824	+	0.0330286	1.41376e-12	9.13172e-10	21467
cg05102554	chr3	38388371	+	0.0199634	1.41562e-12	9.13172e-10	81421
cg02881434	chr3	101394920	-	0.0241932	1.41708e-12	9.13172e-10	51427
cg19764608	chr1	149223845	-	0.0244062	1.42178e-12	9.14021e-10	90540
cg17347851	chr17	37310064	-	0.0381026	1.42238e-12	9.14021e-10	12999
cg11645735	chr12	118810773	+	0.0207421	1.4344e-12	9.18417e-10	74490
cg21249729	chr9	138392748	-	0.075332	1.43522e-12	9.18417e-10	13947
cg18711617	chr17	49338392	-	0.0205878	1.43523e-12	9.18417e-10	75799
cg26396086	chr1	247494708	+	0.0290768	1.44055e-12	9.20535e-10	31478
cg01643284	chr12	105629755	-	0.0160083	1.44644e-12	9.22005e-10	132045
cg25732282	chr1	204463537	-	0.0146293	1.44693e-12	9.22005e-10	156170
cg06727855	chr8	100905878	-	0.0187051	1.4498e-12	9.22005e-10	94818
cg21312066	chr19	45942777	-	0.0312345	1.4525e-12	9.22005e-10	25578
cg08453281	chr3	50396971	+	0.0159914	1.45289e-12	9.22005e-10	132322
cg24297800	chr1	247274370	-	0.0573243	1.46601e-12	9.29044e-10	133393
cg19630102	chr14	68067023	+	0.0179992	1.46925e-12	9.29815e-10	103145
cg16838001	chr19	14543874	-	0.0379222	1.4737e-12	9.31343e-10	13226
cg03047724	chr7	139477895	-	0.0233181	1.47717e-12	9.32255e-10	56289
cg11504408	chr2	201375037	+	0.0208093	1.49017e-12	9.38759e-10	73907
cg22676424	chr19	17337071	+	0.0163928	1.49157e-12	9.38759e-10	125940
cg22376739	chr17	17875741	+	0.0201985	1.49768e-12	9.39078e-10	79235
cg20268018	chr2	210867683	-	0.0196823	1.50023e-12	9.39078e-10	84199
cg22096513	chr19	34919002	+	0.0250247	1.50069e-12	9.39078e-10	54837
cg09011732	chr2	74730507	+	0.0467317	1.50088e-12	9.39078e-10	114098
cg19433891	chr20	62205530	+	0.0242363	1.50231e-12	9.39078e-10	51192
cg26399411	chr7	56174390	+	0.0238001	1.5045e-12	9.39164e-10	53538
cg10717714	chr3	33481912	+	0.0301842	1.52427e-12	9.48361e-10	28289
cg21915639	chr1	46769308	-	0.0212872	1.52437e-12	9.48361e-10	69986
cg16076930	chr16	71880278	-	0.0577594	1.52543e-12	9.48361e-10	57923
cg20668952	chr15	75082885	+	0.0315919	1.52774e-12	9.48511e-10	24701
cg24742505	chr14	21078306	-	0.0345683	1.54016e-12	9.53471e-10	62514
cg09032863	chr1	44412568	-	0.0338467	1.54035e-12	9.53471e-10	19824
cg18893138	chr11	44748327	-	0.0268834	1.54328e-12	9.53471e-10	39192
cg16563151	chr8	144640403	-	0.0240204	1.54404e-12	9.53471e-10	52379
cg08142232	chr20	32399298	-	0.0178573	1.55152e-12	9.55993e-10	104972
cg12525514	chr1	1343260	+	0.0235823	1.55229e-12	9.55993e-10	54703
cg20756934	chr12	56510353	+	0.0212031	1.55683e-12	9.57484e-10	70630
cg12092277	chr19	17186262	+	0.0211887	1.55889e-12	9.57484e-10	70758
cg00099768	chr1	175162136	+	0.0251951	1.56713e-12	9.61261e-10	46370
cg08640923	chr2	220117945	+	0.0169807	1.57762e-12	9.66405e-10	117115
cg02091593	chr14	24740847	-	0.0194671	1.58251e-12	9.68107e-10	86391
cg08786207	chr8	41559303	-	0.0190341	1.58509e-12	9.68395e-10	91097
cg25953341	chr14	24610919	-	0.0296618	1.59685e-12	9.7209e-10	40706
cg16224018	chr12	124069324	-	0.0655609	1.59719e-12	9.7209e-10	6612
cg23175215	chr1	113615633	+	0.0171156	1.5978e-12	9.7209e-10	115101
cg25181631	chr11	18417757	+	0.0152099	1.60125e-12	9.7209e-10	145568
cg16517021	chr16	11945358	-	0.0259134	1.60173e-12	9.7209e-10	43120
cg13411879	chr7	30068273	+	0.0500719	1.60632e-12	9.73541e-10	83636
cg17353106	chr10	32734858	-	0.021604	1.60837e-12	9.73541e-10	67482
cg00643086	chr6	26332252	+	0.0276922	1.61202e-12	9.74468e-10	36207
cg06200860	chr3	112738545	-	0.0198895	1.61718e-12	9.76299e-10	82136
cg02787306	chr17	34957963	-	0.0316616	1.6261e-12	9.78954e-10	30604
cg20690919	chr1	62901654	-	0.0146065	1.62743e-12	9.78954e-10	156621
cg01372058	chr11	65819448	-	0.020855	1.62798e-12	9.78954e-10	73525
cg09179896	chr15	41836520	+	0.0331114	1.63227e-12	9.80251e-10	21283
cg15682511	chr20	388534	+	0.0214859	1.64345e-12	9.85674e-10	68402
cg00775075	chr16	11891054	-	0.0362657	1.65298e-12	9.90092e-10	15540
cg09856241	chr12	51442062	+	0.019158	1.66635e-12	9.94574e-10	89744
cg09418519	chr4	15683124	+	0.0211722	1.66753e-12	9.94574e-10	70881
cg02825653	chr17	7383046	+	0.0204668	1.66909e-12	9.94574e-10	76870
cg04931582	chr4	140477720	+	0.0222618	1.66913e-12	9.94574e-10	62916
cg16986298	chr1	27324471	-	0.0226967	1.67268e-12	9.95398e-10	60101
cg16217313	chr6	107077344	+	0.02359	1.67773e-12	9.95744e-10	54664
cg05130022	chr6	26538379	+	0.02209	1.67893e-12	9.95744e-10	64067
cg02483458	chr17	21030859	+	0.0308913	1.67977e-12	9.95744e-10	26448
cg17895289	chr1	241682884	-	0.0174056	1.68878e-12	9.99789e-10	110963
cg07826777	chr6	26156990	-	0.02477	1.69426e-12	1.00008e-09	48418
cg20154932	chr12	110888206	-	0.0159946	1.69494e-12	1.00008e-09	132265
cg13682223	chr3	50336418	-	0.0162118	1.69581e-12	1.00008e-09	128777
cg21038957	chr20	4129121	-	0.0418504	1.69975e-12	1.0001e-09	26932
cg00092389	chr16	27561478	-	0.0172243	1.7039e-12	1.0001e-09	113518
cg07841312	chr22	20748432	+	0.0180615	1.70424e-12	1.0001e-09	102332
cg20805479	chr2	201729399	-	0.0187454	1.70621e-12	1.0001e-09	94341
cg13827127	chr13	100089282	+	0.0192531	1.70686e-12	1.0001e-09	88702
cg07466433	chr2	7005728	-	0.0294901	1.70893e-12	1.0001e-09	30238
cg18498159	chr15	75199305	-	0.0216004	1.71939e-12	1.0028e-09	67508
cg26293310	chr5	133968572	+	0.0215981	1.72008e-12	1.0028e-09	67528
cg20624980	chr19	50432627	+	0.0297513	1.72009e-12	1.0028e-09	29515
cg12127780	chr19	39421442	+	0.0152418	1.72846e-12	1.0064e-09	145042
cg17459893	chr1	28908532	+	0.0138419	1.73879e-12	1.01113e-09	171274
cg00897329	chr6	108616288	+	0.0240688	1.74639e-12	1.01315e-09	52086
cg06795559	chr20	5931181	+	0.0277062	1.74667e-12	1.01315e-09	36162
cg06377929	chr1	1407001	+	0.0207639	1.75138e-12	1.01381e-09	74320
cg00137156	chr2	7005942	-	0.0271369	1.75223e-12	1.01381e-09	38215
cg12822583	chr11	9335706	+	0.0230531	1.75827e-12	1.01602e-09	57876
cg19280530	chr19	44809228	-	0.0193857	1.79581e-12	1.03641e-09	87290
cg02698600	chr1	201450009	-	0.0320958	1.80372e-12	1.0384e-09	23527
cg05664523	chr2	677534	+	0.0159297	1.80378e-12	1.0384e-09	133350
cg13424330	chr19	17186517	-	0.0333243	1.81513e-12	1.04362e-09	73494
cg19653345	chr22	44577222	-	0.0268015	1.82269e-12	1.04666e-09	39495
cg25461827	chr5	133801682	+	0.0179273	1.83215e-12	1.04992e-09	104065
cg11372696	chr11	62528990	+	0.0188682	1.83297e-12	1.04992e-09	92939
cg14772118	chr6	39016479	-	0.0207378	1.83525e-12	1.04992e-09	74529
cg12111309	chr4	57624039	-	0.0305302	1.84597e-12	1.05475e-09	27386
cg02981620	chr8	82632974	-	0.0238024	1.85117e-12	1.05511e-09	68546
cg20563534	chr22	20004369	+	0.0214489	1.85121e-12	1.05511e-09	68690
cg24824725	chr10	97453973	-	0.0238615	1.86009e-12	1.05841e-09	53195
cg17445839	chr17	79859999	+	0.0326055	1.86396e-12	1.05841e-09	22369
cg04356362	chr22	50624259	-	0.0168981	1.86606e-12	1.05841e-09	118244
cg10182541	chr17	7145706	-	0.0243077	1.8673e-12	1.05841e-09	50812
cg25020897	chr12	30907596	+	0.0210125	1.86854e-12	1.05841e-09	72151
cg12609600	chr11	1595974	-	0.0433414	1.87618e-12	1.06018e-09	31501
cg05321960	chr1	155904084	+	0.0253165	1.87629e-12	1.06018e-09	45815
cg10833826	chr17	76837038	+	0.0270951	1.88098e-12	1.06153e-09	38368
cg16563180	chr7	1570208	-	0.0440075	1.88561e-12	1.06261e-09	29630
cg25908504	chr17	74722769	+	0.028381	1.88929e-12	1.06261e-09	33732
cg09586322	chr1	32706085	-	0.0211457	1.89223e-12	1.06261e-09	71087
cg24428002	chr17	6918348	+	0.0240469	1.89452e-12	1.06261e-09	52223
cg13225819	chr2	61921978	+	0.0203211	1.89566e-12	1.06261e-09	78148
cg15965583	chr1	150601949	-	0.0795034	1.89688e-12	1.06261e-09	2073
cg10839291	chr11	126456008	+	0.0421575	1.89912e-12	1.06261e-09	10699
cg07265300	chr2	24346000	+	0.0320165	1.90381e-12	1.06394e-09	23701
cg22870256	chr8	11660209	+	0.0291587	1.90772e-12	1.06483e-09	31220
cg15497834	chr20	48998834	+	0.0246613	1.91296e-12	1.06579e-09	48964
cg07467323	chr15	65134028	+	0.0430761	1.91408e-12	1.06579e-09	7982
cg00937568	chr21	34602128	+	0.0293917	1.92249e-12	1.0659e-09	30531
cg09935766	chr7	25219892	-	0.0256274	1.92301e-12	1.0659e-09	44409
cg08711013	chr5	138739534	+	0.016272	1.92676e-12	1.0659e-09	127786
cg02370978	chr2	86333167	+	0.0423438	1.92748e-12	1.0659e-09	8593
cg03981341	chr2	85788519	-	0.024139	1.92777e-12	1.0659e-09	51690
cg14329673	chr8	95732141	-	0.0237758	1.92822e-12	1.0659e-09	53690
cg27247723	chr4	57302454	+	0.046584	1.93476e-12	1.06823e-09	60115
cg23084309	chr19	6280164	-	0.0643518	1.9533e-12	1.07717e-09	1034
cg15355395	chr1	35325549	-	0.0238532	1.95996e-12	1.07954e-09	53254
cg07276957	chr12	46122733	-	0.0142898	1.96732e-12	1.0813e-09	162524
cg17886164	chr1	38061605	+	0.0178796	1.96786e-12	1.0813e-09	104682
cg27345282	chr3	196295526	-	0.019532	1.97902e-12	1.08475e-09	85700
cg21803486	chr17	40761316	+	0.0432974	1.98079e-12	1.08475e-09	7811
cg21496518	chr3	15374154	+	0.0355121	1.98123e-12	1.08475e-09	32984
cg25994470	chr6	27441061	-	0.0202534	2.00327e-12	1.09245e-09	78767
cg24913324	chr2	65215472	-	0.0178018	2.00665e-12	1.09245e-09	105655
cg03963929	chr6	39197426	-	0.0166188	2.00761e-12	1.09245e-09	122490
cg10287301	chr16	23568541	+	0.0171301	2.00777e-12	1.09245e-09	114894
cg09456297	chr2	38304066	+	0.0187502	2.0094e-12	1.09245e-09	94293
cg16948775	chr10	131934593	+	0.0222724	2.00959e-12	1.09245e-09	62855
cg12881037	chr10	64564556	-	0.0162681	2.01292e-12	1.09274e-09	127852
cg20530048	chr7	23221618	+	0.0175971	2.01489e-12	1.09274e-09	108380
cg01937314	chr6	31774612	-	0.0246196	2.02346e-12	1.0961e-09	49174
cg16984619	chr11	6633451	-	0.0213407	2.03735e-12	1.10197e-09	69554
cg14116162	chr11	64052260	+	0.0255247	2.03934e-12	1.10197e-09	44875
cg25410396	chr10	103880615	-	0.0331262	2.0415e-12	1.10197e-09	21256
cg23329303	chr11	46638664	-	0.0169367	2.05225e-12	1.10646e-09	117715
cg04136173	chr3	38065951	+	0.0207097	2.06233e-12	1.10948e-09	74766
cg08691740	chr5	179125478	+	0.0159837	2.06358e-12	1.10948e-09	132429
cg11871820	chr6	131949485	+	0.0287565	2.06764e-12	1.10948e-09	32480
cg11376215	chr19	45829628	-	0.026056	2.07048e-12	1.10948e-09	53990
cg25660646	chr19	571323	+	0.021434	2.07055e-12	1.10948e-09	68819
cg11663975	chr1	202936448	-	0.020231	2.07235e-12	1.10948e-09	78953
cg16490874	chr5	176924848	-	0.0192758	2.0761e-12	1.1102e-09	88454
cg20115266	chr19	51416517	+	0.0324296	2.08078e-12	1.1114e-09	22770
cg10483909	chr1	243418637	+	0.0204957	2.09666e-12	1.11858e-09	76602
cg19579446	chr11	57335474	+	0.0408381	2.10627e-12	1.1224e-09	53185
cg14004673	chr19	41256593	-	0.0161831	2.10982e-12	1.12299e-09	129229
cg08855361	chr16	58718334	-	0.0272448	2.12008e-12	1.12538e-09	37794
cg18031021	chr7	102716072	-	0.0282447	2.12087e-12	1.12538e-09	34219
cg15401067	chr19	53104195	+	0.0287432	2.12168e-12	1.12538e-09	32529
cg06273413	chr7	92157551	+	0.0174138	2.14081e-12	1.13146e-09	110849
cg16080450	chr7	100034191	+	0.0313519	2.1411e-12	1.13146e-09	25277
cg17115250	chr6	28557291	-	0.040449	2.14129e-12	1.13146e-09	26547
cg23585835	chr8	9764602	-	0.0243633	2.143e-12	1.13146e-09	50541
cg03238901	chr19	10047197	+	0.023893	2.15575e-12	1.13582e-09	53050
cg25053798	chr4	89206063	-	0.0249484	2.1562e-12	1.13582e-09	47526
cg01753003	chr11	85565989	-	0.0192869	2.15896e-12	1.13597e-09	88313
cg01780466	chr1	145477253	+	0.0166498	2.1718e-12	1.14031e-09	122002
cg10657806	chr12	117348826	-	0.0181689	2.17218e-12	1.14031e-09	100984
cg12785689	chr20	33872408	+	0.0302721	2.18912e-12	1.14725e-09	28040
cg00354179	chr1	180881480	+	0.0211464	2.19234e-12	1.14725e-09	71081
cg12720839	chr1	55008150	+	0.029496	2.19291e-12	1.14725e-09	30224
cg09881021	chr10	99205966	-	0.0206986	2.19875e-12	1.149e-09	74881
cg05653691	chr1	16175060	+	0.0183633	2.20634e-12	1.15165e-09	98727
cg05290708	chr7	140372864	+	0.0340644	2.21374e-12	1.15349e-09	19365
cg26841507	chr12	56583252	+	0.0304277	2.2149e-12	1.15349e-09	27640
cg05444620	chr22	17565675	-	0.02239	2.22062e-12	1.15517e-09	62137
cg08612975	chr22	38203792	+	0.0167582	2.22384e-12	1.15553e-09	120346
cg11356705	chr4	77069568	-	0.0208027	2.22811e-12	1.15644e-09	73965
cg24034568	chr3	184080707	-	0.0199768	2.24237e-12	1.16252e-09	81276
cg15815206	chr19	13227474	+	0.024637	2.24973e-12	1.16502e-09	54486
cg16789104	chr17	46507777	-	0.0196076	2.25384e-12	1.16583e-09	84937
cg08348959	chr3	10290087	-	0.0179126	2.26454e-12	1.17005e-09	104254
cg21403089	chr7	108166784	-	0.0231758	2.27299e-12	1.17237e-09	57124
cg08457495	chr17	45771936	-	0.0263448	2.27414e-12	1.17237e-09	41264
cg10632328	chr17	78389079	-	0.0651682	2.28806e-12	1.17822e-09	967
cg15338675	chr6	28193028	-	0.0223807	2.29356e-12	1.17881e-09	62188
cg04176437	chr19	18747727	+	0.0245207	2.29433e-12	1.17881e-09	49709
cg23050996	chr2	114514230	+	0.0343557	2.29986e-12	1.18033e-09	18757
cg13550637	chr12	112451424	-	0.0174258	2.30291e-12	1.18057e-09	110682
cg15121288	chr11	67007855	+	0.0384147	2.31496e-12	1.18513e-09	12603
cg12183549	chr6	11112237	+	0.0431668	2.31698e-12	1.18513e-09	127470
cg20374041	chr13	103497941	-	0.027384	2.32563e-12	1.18687e-09	37287
cg24841124	chr19	16607009	+	0.0184378	2.32856e-12	1.18687e-09	97863
cg11911250	chr1	155247191	+	0.0188879	2.32998e-12	1.18687e-09	92737
cg03545083	chr7	99214496	+	0.0170068	2.3325e-12	1.18687e-09	116736
cg18402490	chr17	5372295	+	0.0159048	2.33331e-12	1.18687e-09	133754
cg02960249	chr6	131384664	-	0.0189614	2.34158e-12	1.18946e-09	91910
cg26599274	chr7	66205733	-	0.0174054	2.34359e-12	1.18946e-09	110966
cg25811737	chr21	33103721	-	0.020784	2.35134e-12	1.1916e-09	74151
cg11008690	chr8	54934459	-	0.0199175	2.35299e-12	1.1916e-09	81845
cg10496350	chr14	71275911	-	0.0206121	2.36386e-12	1.19512e-09	75593
cg14148106	chr11	65189896	+	0.0172532	2.3677e-12	1.19512e-09	113107
cg09331640	chr3	150264376	+	0.0171159	2.36777e-12	1.19512e-09	115097
cg23535526	chr12	58146164	-	0.0248762	2.37651e-12	1.19697e-09	47908
cg16172313	chr19	11999112	-	0.0338218	2.37664e-12	1.19697e-09	19870
cg14961385	chr20	34204167	-	0.0257724	2.38065e-12	1.19767e-09	43764
cg03512096	chr11	111944911	+	0.0279469	2.39227e-12	1.2022e-09	35259
cg12934466	chr18	32820979	-	0.0178632	2.4038e-12	1.20312e-09	104891
cg14843902	chr17	47492407	-	0.0166396	2.40389e-12	1.20312e-09	122175
cg07500019	chr6	33281113	-	0.0212978	2.40703e-12	1.20312e-09	69899
cg25941512	chr12	6976634	-	0.0207603	2.41026e-12	1.20312e-09	74355
cg20432200	chr1	226187245	-	0.0255776	2.41135e-12	1.20312e-09	44615
cg18602325	chr19	44100565	+	0.0163328	2.41573e-12	1.20312e-09	126834
cg27268717	chr7	56032047	-	0.0289019	2.41841e-12	1.20312e-09	32026
cg17167924	chr1	8938131	-	0.0173864	2.42032e-12	1.20312e-09	111222
cg22280792	chr17	77070793	-	0.0323701	2.42514e-12	1.20312e-09	22907
cg21861211	chr14	68283527	+	0.0170291	2.42564e-12	1.20312e-09	116363
cg16841147	chr20	33543707	-	0.0201085	2.42824e-12	1.20312e-09	80031
cg14752990	chr6	27783059	+	0.0426809	2.42979e-12	1.20312e-09	141744
cg14909795	chr11	64851572	+	0.0148771	2.43046e-12	1.20312e-09	151562
cg17714010	chr17	78968450	-	-0.0396013	2.4308e-12	1.20312e-09	191141
cg14438885	chr17	59475396	+	0.0350309	2.43985e-12	1.20437e-09	17581
cg10272675	chr15	89456783	-	0.0198075	2.44015e-12	1.20437e-09	82955
cg16982658	chr22	20104937	+	0.0403873	2.44258e-12	1.20437e-09	137772
cg02659794	chr12	21810750	-	0.0257037	2.44383e-12	1.20437e-09	44061
cg27486715	chr13	31192073	-	0.0182624	2.44954e-12	1.20589e-09	99927
cg17754909	chr5	131746663	-	0.0180221	2.46564e-12	1.21251e-09	102848
cg18316613	chr7	23719636	-	0.0419446	2.4708e-12	1.21375e-09	148542
cg15557486	chr10	135207703	-	0.0169089	2.47422e-12	1.21413e-09	118108
cg21095553	chr11	122753433	+	0.0247334	2.48658e-12	1.21827e-09	48595
cg20257372	chr17	1945152	+	0.0229349	2.48821e-12	1.21827e-09	58614
cg20856064	chr3	49027210	+	0.0165859	2.49192e-12	1.21827e-09	123022
cg09718295	chr6	160182856	+	0.0297428	2.49585e-12	1.21827e-09	29538
cg20259401	chr15	66995639	-	0.0166294	2.49658e-12	1.21827e-09	122319
cg19674300	chr15	68852086	-	0.0206044	2.49859e-12	1.21827e-09	75665
cg08066917	chr6	167764146	+	0.0481155	2.50649e-12	1.22082e-09	126135
cg01853632	chr3	43147395	+	0.0336491	2.51917e-12	1.22491e-09	20226
cg16420247	chr2	10442859	-	0.0331378	2.52103e-12	1.22491e-09	21227
cg06962442	chr16	68271698	+	0.0260959	2.5229e-12	1.22491e-09	42347
cg27011024	chr17	79919107	-	0.0232984	2.54574e-12	1.23265e-09	56396
cg21078002	chr3	137893432	+	0.0182723	2.54877e-12	1.23265e-09	99801
cg25626175	chr21	18885205	-	0.019814	2.54904e-12	1.23265e-09	82903
cg08194458	chr3	42054606	-	0.0331522	2.54957e-12	1.23265e-09	43428
cg27052403	chr11	113185154	+	0.0266897	2.57082e-12	1.24161e-09	39910
cg01280841	chr7	100181701	-	0.0302478	2.57715e-12	1.24313e-09	28108
cg17195852	chr6	153324001	-	0.0330217	2.57938e-12	1.24313e-09	21481
cg19364137	chr1	28655431	+	0.0204549	2.59966e-12	1.24773e-09	76960
cg22017797	chr6	31588526	-	0.0277171	2.59992e-12	1.24773e-09	36123
cg08489592	chr19	21688397	-	0.0368297	2.60296e-12	1.24773e-09	14719
cg21386140	chr1	154733240	+	0.0220064	2.60313e-12	1.24773e-09	77292
cg02952548	chr11	45848289	-	0.0479201	2.60323e-12	1.24773e-09	90216
cg26230390	chr2	203130314	+	0.0191367	2.60524e-12	1.24773e-09	89970
cg02770835	chr1	226303486	+	-0.0590828	2.61915e-12	1.2529e-09	166254
cg05151241	chr15	90808880	+	0.0200242	2.624e-12	1.2529e-09	80839
cg26669825	chr2	232063251	-	0.0169132	2.62424e-12	1.2529e-09	118042
cg12644885	chr1	154297985	+	0.0317551	2.62751e-12	1.25316e-09	24286
cg19114820	chr10	45496705	-	0.0426118	2.63079e-12	1.25342e-09	8371
cg01804343	chr7	73134065	+	0.0261281	2.64044e-12	1.25637e-09	42211
cg19104112	chr7	39663043	+	0.0267395	2.64246e-12	1.25637e-09	39727
cg16802152	chr4	184365888	-	0.0237899	2.65754e-12	1.26224e-09	53592
cg21304498	chr6	33313296	+	0.0335319	2.66349e-12	1.26358e-09	20462
cg17772535	chr12	65153236	-	0.0163545	2.66589e-12	1.26358e-09	126477
cg07870854	chr16	791252	-	0.0184602	2.67815e-12	1.26809e-09	97606
cg25287375	chr9	77703619	-	0.0240457	2.68195e-12	1.26857e-09	52233
cg04510639	chr17	74722764	+	0.0315811	2.69644e-12	1.27411e-09	24725
cg02902079	chr2	136874716	+	0.0171723	2.70969e-12	1.27906e-09	114262
cg02438054	chr19	4791315	+	0.0219927	2.7284e-12	1.28657e-09	64727
cg18867321	chr14	73493951	-	0.0166921	2.73521e-12	1.28659e-09	121383
cg11979294	chr10	103880575	-	0.0267195	2.73543e-12	1.28659e-09	39803
cg09202050	chr11	64863845	-	0.079191	2.73687e-12	1.28659e-09	60736
cg04919579	chr3	196230449	+	0.0195704	2.74717e-12	1.28926e-09	85321
cg10774185	chr20	43514241	+	0.0248926	2.74817e-12	1.28926e-09	47804
cg04481722	chr22	18893717	-	0.0351972	2.75418e-12	1.29076e-09	17291
cg05798670	chr4	168156080	-	0.0243183	2.75746e-12	1.29099e-09	50759
cg10334767	chr4	10459128	+	0.0188726	2.76919e-12	1.29516e-09	92896
cg19909111	chr2	232329248	-	0.018696	2.77881e-12	1.29833e-09	94903
cg17864958	chr1	224370909	+	0.0275991	2.78252e-12	1.29874e-09	36521
cg01705230	chr11	67195801	+	0.0180744	2.78709e-12	1.29955e-09	102170
cg14272860	chr19	42580418	-	0.0165047	2.80196e-12	1.30516e-09	124245
cg14064455	chr7	22862514	-	0.0174993	2.80604e-12	1.30551e-09	109683
cg13307023	chr16	1359278	-	0.0305784	2.80841e-12	1.30551e-09	27245
cg05621343	chr11	134146253	+	0.0319275	2.81234e-12	1.30602e-09	23886
cg24542725	chr7	99724244	-	0.0493809	2.8292e-12	1.31252e-09	4302
cg23806084	chr6	32821605	+	0.0178849	2.83363e-12	1.31324e-09	104602
cg16089935	chr12	6798756	-	0.0171655	2.84144e-12	1.31553e-09	114373
cg19786287	chr7	150974273	+	0.0157812	2.85536e-12	1.32065e-09	135809
cg04433129	chr11	62432769	-	0.0184031	2.86147e-12	1.32173e-09	98287
cg05694406	chr10	43903010	-	0.0173341	2.86346e-12	1.32173e-09	111914
cg17791035	chr22	45705866	+	0.0208027	2.875e-12	1.32572e-09	73964
cg23624671	chr1	63833285	-	0.015936	2.88664e-12	1.32867e-09	133255
cg02416013	chr16	11891051	-	0.0262918	2.88719e-12	1.32867e-09	41502
cg21836827	chr6	29720549	+	0.0329016	2.89236e-12	1.32972e-09	43255
cg26249987	chr17	7137381	+	0.0311278	2.90168e-12	1.33267e-09	25848
cg06530336	chr7	64126779	+	0.018715	2.90628e-12	1.33345e-09	94712
cg10845073	chr5	72144864	-	0.0343091	2.91219e-12	1.33482e-09	18842
cg12534147	chr5	54040362	+	0.0247744	2.91852e-12	1.33511e-09	48397
cg19570317	chr11	62368881	+	0.0217483	2.91937e-12	1.33511e-09	66484
cg13391740	chr6	28834425	+	0.050421	2.92976e-12	1.33511e-09	141394
cg18393202	chr10	32048292	+	0.0468826	2.93222e-12	1.33511e-09	5496
cg11649001	chr6	37400863	-	0.0201574	2.93244e-12	1.33511e-09	79593
cg24063120	chr10	102673251	-	0.0293165	2.9372e-12	1.33511e-09	30720
cg22047977	chr17	62962070	-	0.0187475	2.93863e-12	1.33511e-09	94319
cg02325880	chr1	84971750	-	0.0413232	2.94017e-12	1.33511e-09	74713
cg11518657	chr1	67396239	-	0.0204742	2.94071e-12	1.33511e-09	76795
cg20754634	chr17	7218651	+	0.0216796	2.94533e-12	1.33511e-09	66922
cg25820693	chr1	151119084	-	0.0222994	2.94618e-12	1.33511e-09	62676
cg20831492	chr7	93633593	+	0.021687	2.94773e-12	1.33511e-09	66876
cg22050555	chr5	171615449	+	0.0187463	2.96133e-12	1.33887e-09	94330
cg03648786	chr17	4699404	-	0.0209113	2.96219e-12	1.33887e-09	73048
cg13849422	chr20	37554927	-	0.0266831	2.96511e-12	1.33887e-09	39938
cg06871772	chr16	67313024	+	0.0341103	2.96772e-12	1.33887e-09	19286
cg22690239	chr11	62599574	+	0.0267953	2.97234e-12	1.33963e-09	39529
cg05098876	chr6	5084855	+	0.0240693	2.97553e-12	1.33963e-09	52084
cg12830299	chr9	139334128	-	0.0256356	2.98104e-12	1.33963e-09	44380
cg18487609	chr19	18392554	-	0.0218733	2.98108e-12	1.33963e-09	65576
cg22748698	chr17	7146447	-	0.0286013	2.99111e-12	1.34224e-09	32995
cg27128322	chr18	43547338	+	0.0205391	2.99274e-12	1.34224e-09	81635
cg03702435	chr6	31548843	-	0.0298634	2.99994e-12	1.34309e-09	29197
cg18277007	chr1	155658898	-	0.0234876	3.00287e-12	1.34309e-09	55285
cg12820946	chr3	52029954	+	0.0220801	3.00502e-12	1.34309e-09	64123
cg27071312	chr5	5422796	-	0.0218083	3.00635e-12	1.34309e-09	66046
cg01666654	chr2	97523237	+	0.0207594	3.02182e-12	1.34807e-09	74364
cg00980538	chr4	68566969	-	0.0186138	3.02335e-12	1.34807e-09	95812
cg01745056	chr20	1758016	+	0.0206901	3.03889e-12	1.35368e-09	74948
cg18205517	chr22	50624030	-	0.0219958	3.05708e-12	1.36046e-09	64702
cg23020977	chr13	100741308	-	0.0175837	3.06407e-12	1.36128e-09	108559
cg15528091	chr19	18119069	-	0.0157103	3.06485e-12	1.36128e-09	137006
cg10459127	chr19	12845510	-	0.016864	3.06944e-12	1.362e-09	118712
cg18333152	chr14	24025304	+	0.0312792	3.07356e-12	1.36251e-09	25470
cg13834567	chr19	42817981	-	0.0639508	3.07711e-12	1.36276e-09	5212
cg02237704	chr6	34724845	-	0.0541309	3.10499e-12	1.37256e-09	2696
cg19443189	chr22	46731267	+	0.0224489	3.10522e-12	1.37256e-09	61732
cg08872933	chr1	155231766	+	0.0251621	3.11829e-12	1.37701e-09	46527
cg07608032	chr19	21579862	-	0.0269121	3.12251e-12	1.37755e-09	39064
cg22692213	chr12	133533186	+	0.0313187	3.14114e-12	1.38444e-09	25365
cg02988254	chr2	88991205	-	0.0218047	3.15934e-12	1.3894e-09	66069
cg10341935	chr17	57696797	+	0.0161943	3.16055e-12	1.3894e-09	129045
cg24234938	chr6	31790106	+	0.0257409	3.16147e-12	1.3894e-09	43893
cg01466020	chr1	155659194	+	0.0180618	3.16575e-12	1.38995e-09	102329
cg16908031	chr6	42847556	-	0.0302688	3.16999e-12	1.39048e-09	28050
cg01634758	chr19	2136136	+	-0.0258998	3.1803e-12	1.39367e-09	213547
cg04662939	chr1	204380572	-	0.028477	3.19682e-12	1.39957e-09	52970
cg25745472	chr19	47987569	+	0.0158902	3.20162e-12	1.40033e-09	133993
cg10300057	chr12	133287198	+	0.0175902	3.21359e-12	1.40352e-09	108481
cg22373079	chr2	65659605	-	0.0250701	3.21501e-12	1.40352e-09	46950
cg10777679	chr14	97263710	-	0.0191197	3.21833e-12	1.40363e-09	90154
cg03115649	chr1	179851535	+	0.0163786	3.22328e-12	1.40446e-09	126156
cg17988524	chr2	74681873	-	0.0475706	3.23757e-12	1.40934e-09	5134
cg11228005	chr3	197477097	-	0.0238469	3.24537e-12	1.4114e-09	53280
cg12681932	chr3	33481897	+	0.0255997	3.25461e-12	1.41408e-09	44524
cg13111733	chr1	228646224	+	0.0278657	3.26117e-12	1.41444e-09	35550
cg20766467	chr3	184097946	+	0.0351551	3.26162e-12	1.41444e-09	17363
cg27242549	chr2	113012627	-	0.0765969	3.27367e-12	1.41833e-09	1059
cg26293201	chr6	33281517	+	0.0194665	3.28051e-12	1.41995e-09	86403
cg19347576	chr18	9136711	-	0.0191724	3.28584e-12	1.42059e-09	89597
cg04029159	chr11	415080	+	0.0240519	3.29206e-12	1.42059e-09	52187
cg01482556	chr16	4674718	-	0.0193877	3.29886e-12	1.42059e-09	87266
cg10178960	chr16	58033898	-	0.0221333	3.30328e-12	1.42059e-09	64313
cg00629289	chr6	31461728	+	0.0201669	3.30709e-12	1.42059e-09	79498
cg26680549	chr20	34824322	+	0.0163029	3.30838e-12	1.42059e-09	127280
cg18677473	chr6	33359974	-	0.0200404	3.3108e-12	1.42059e-09	80691
cg26852651	chr1	151584651	-	0.0212525	3.31336e-12	1.42059e-09	70240
cg05995991	chr4	8200852	-	0.0214045	3.31497e-12	1.42059e-09	69016
cg08599294	chr13	96329351	+	0.057153	3.31566e-12	1.42059e-09	22785
cg20718727	chr12	52444825	+	0.0203839	3.31606e-12	1.42059e-09	77581
cg18750049	chr11	103553381	-	0.0326209	3.32466e-12	1.42217e-09	22337
cg18185028	chr3	154042079	+	0.0685402	3.32594e-12	1.42217e-09	22315
cg27238079	chr10	33247273	+	0.0238386	3.33255e-12	1.42367e-09	53332
cg02317763	chr16	67753188	-	0.023544	3.33778e-12	1.42458e-09	54951
cg21124756	chr1	1447564	-	0.0185258	3.34105e-12	1.42465e-09	96832
cg00021108	chr14	92980026	+	0.0236583	3.34621e-12	1.42552e-09	54311
cg26957095	chr16	2009345	-	0.0232447	3.3532e-12	1.42718e-09	56701
cg19114277	chr15	91445564	-	0.0299576	3.35706e-12	1.4275e-09	28910
cg01592662	chr16	15150200	-	0.0236317	3.36486e-12	1.42895e-09	54462
cg12926934	chr2	86422294	+	0.0172533	3.36909e-12	1.42895e-09	113105
cg13679077	chr7	22862647	-	0.0189998	3.373e-12	1.42895e-09	91467
cg19179603	chr17	16342230	+	0.0158365	3.37547e-12	1.42895e-09	134907
cg24078387	chr1	53704033	+	0.0240801	3.3781e-12	1.42895e-09	76071
cg17107193	chr6	5261438	-	0.024355	3.38146e-12	1.42895e-09	50583
cg08708209	chr1	221915487	-	0.0219206	3.38228e-12	1.42895e-09	92328
cg27223543	chr1	45098125	+	0.0265847	3.39101e-12	1.43117e-09	40299
cg09458820	chr11	64073710	-	0.0770768	3.39378e-12	1.43117e-09	55608
cg19328328	chr19	19626873	+	0.0162789	3.40302e-12	1.43375e-09	127674
cg26523389	chr6	41040793	-	0.0272579	3.41743e-12	1.4385e-09	37738
cg22858966	chr12	89919202	+	0.0186964	3.42323e-12	1.439e-09	94899
cg08755218	chr16	67261029	-	0.0160355	3.42488e-12	1.439e-09	131624
cg15340373	chr11	43333450	-	0.0278988	3.44404e-12	1.44573e-09	35423
cg04788221	chr20	61427686	-	0.0316082	3.45641e-12	1.44959e-09	24669
cg19070841	chr6	29691643	-	0.0274254	3.47909e-12	1.45777e-09	37134
cg03657485	chr18	12702964	+	0.0163149	3.4835e-12	1.45829e-09	127109
cg03153062	chr17	41755445	+	0.022888	3.49371e-12	1.45898e-09	58920
cg08932106	chr10	23003259	-	0.015147	3.49448e-12	1.45898e-09	146696
cg09365557	chr17	59477564	+	0.0227872	3.49911e-12	1.45898e-09	59559
cg01056174	chr2	112641738	-	0.020189	3.50235e-12	1.45898e-09	79312
cg03983808	chr10	43133352	+	0.0698534	3.50574e-12	1.45898e-09	102522
cg03501777	chr10	45869613	-	0.0304244	3.50652e-12	1.45898e-09	53587
cg12942328	chr3	187455734	-	0.0219475	3.51473e-12	1.45898e-09	65058
cg24886176	chr2	70142158	-	0.0276273	3.51582e-12	1.45898e-09	36423
cg00155485	chr12	116714600	-	0.0206989	3.51919e-12	1.45898e-09	74877
cg06906980	chr8	86157935	+	0.0235809	3.52345e-12	1.45898e-09	54714
cg15561056	chr22	39931051	+	0.018225	3.52684e-12	1.45898e-09	100374
cg27160879	chr16	29874506	+	0.01921	3.52794e-12	1.45898e-09	89184
cg22553289	chr17	33469403	+	0.0162531	3.53245e-12	1.45898e-09	128082
cg20952532	chr13	20207656	+	0.0239424	3.53279e-12	1.45898e-09	52791
cg11603096	chr22	36925444	-	0.0195912	3.53286e-12	1.45898e-09	85107
cg25198716	chr1	46153712	-	0.0214724	3.54504e-12	1.4627e-09	68515
cg22902478	chr11	67085251	+	0.0194949	3.55135e-12	1.46398e-09	86117
cg12508214	chr8	124553600	-	0.016178	3.56046e-12	1.46598e-09	129322
cg13606999	chr3	49157911	+	0.0144652	3.56258e-12	1.46598e-09	159230
cg17497066	chr5	34007883	+	0.0156694	3.57208e-12	1.46817e-09	137737
cg00449189	chr22	22011008	+	0.0420906	3.57638e-12	1.46817e-09	45112
cg18415585	chr14	21100888	-	0.0685272	3.5775e-12	1.46817e-09	1118
cg00966077	chr16	1401335	-	0.0256582	3.58697e-12	1.47074e-09	44272
cg25631714	chr4	68566961	-	0.0192141	3.59084e-12	1.47101e-09	89143
cg21240523	chr9	130965902	-	0.0475089	3.60214e-12	1.47432e-09	5164
cg07589773	chr7	50343883	+	0.0232497	3.60929e-12	1.47563e-09	56666
cg24773324	chr19	15529844	+	0.0264974	3.61176e-12	1.47563e-09	40666
cg23878768	chr11	64073542	-	0.0426291	3.62211e-12	1.47854e-09	150162
cg17008884	chr7	39606002	+	0.0212268	3.63287e-12	1.48161e-09	70428
cg05794182	chr22	30279241	-	0.0327213	3.64019e-12	1.48202e-09	28551
cg07821574	chr19	18208505	-	0.0212206	3.64337e-12	1.48202e-09	70474
cg19990498	chr3	129118327	+	0.0249499	3.64465e-12	1.48202e-09	47516
cg15979098	chr19	52511370	+	0.0189118	3.64678e-12	1.48202e-09	92482
cg19889307	chr10	75911429	-	0.0200165	3.66563e-12	1.48803e-09	80907
cg08184047	chr17	79849980	+	0.0239337	3.67125e-12	1.48803e-09	52841
cg10898607	chr3	101405733	+	0.0250999	3.67662e-12	1.48803e-09	46802
cg06521597	chr19	2783551	-	0.0174683	3.67832e-12	1.48803e-09	110117
cg21030939	chr6	137540666	-	0.0140597	3.68288e-12	1.48803e-09	167060
cg05655935	chr10	93683722	+	0.0198479	3.68366e-12	1.48803e-09	82546
cg00572487	chr16	3070063	-	0.0727609	3.68441e-12	1.48803e-09	120225
cg23110471	chr8	42948552	-	0.0139092	3.68753e-12	1.48803e-09	170004
cg00740645	chr6	29617868	-	0.0152314	3.69409e-12	1.48937e-09	145218
cg13950625	chr1	21995880	+	0.0205017	3.70895e-12	1.49291e-09	76561
cg05864696	chr6	30181175	+	0.0200194	3.70937e-12	1.49291e-09	80886
cg26717215	chr19	45347921	+	0.0198475	3.72471e-12	1.49777e-09	82550
cg07589201	chr19	9546257	+	0.0284821	3.74066e-12	1.50111e-09	33388
cg16310374	chr11	61891497	-	0.0318352	3.74177e-12	1.50111e-09	24102
cg26705930	chr15	74833631	+	0.0705311	3.74285e-12	1.50111e-09	18206
cg13494191	chr3	57261824	-	0.0211677	3.75964e-12	1.50653e-09	70917
cg22902270	chr1	25573486	+	0.0257457	3.77269e-12	1.51035e-09	43873
cg21652474	chr6	31774694	-	0.0186751	3.77864e-12	1.51035e-09	95128
cg20072245	chr15	90645551	-	0.0208261	3.77904e-12	1.51035e-09	73778
cg07422560	chr12	82752315	-	0.0158737	3.78588e-12	1.51177e-09	134287
cg11054924	chr2	26257454	+	0.0133511	3.79484e-12	1.51402e-09	181051
cg04656330	chr2	219188197	-	0.0168368	3.80752e-12	1.51536e-09	119161
cg25745773	chr20	33264905	-	0.0193123	3.80767e-12	1.51536e-09	88040
cg02235741	chr13	99853132	+	0.0175926	3.80954e-12	1.51536e-09	108441
cg10418598	chr15	75940305	-	0.0170978	3.81562e-12	1.51536e-09	115363
cg13775054	chr21	47648555	+	0.0162923	3.81573e-12	1.51536e-09	127461
cg26075356	chr13	47125801	+	0.0336206	3.818e-12	1.51536e-09	20284
cg21056992	chr19	17392414	+	0.0203846	3.82468e-12	1.5158e-09	77574
cg04533088	chr19	53836383	+	0.0359261	3.82571e-12	1.5158e-09	18329
cg03421807	chr1	46712916	+	0.0247736	3.82949e-12	1.51599e-09	48402
cg26682717	chr7	128503126	-	0.0305157	3.83659e-12	1.51749e-09	27421
cg04906985	chr11	73499350	+	0.0232691	3.84828e-12	1.5208e-09	56559
cg09252360	chr13	107220595	+	0.021635	3.85529e-12	1.52226e-09	67258
cg04568265	chr1	118148087	+	0.0252691	3.86083e-12	1.5231e-09	46040
cg07535879	chr6	153323363	-	0.0279654	3.86405e-12	1.5231e-09	35188
cg25482967	chr6	42185468	+	0.0203034	3.87644e-12	1.52667e-09	78308
cg22837714	chr2	198120525	-	0.0240425	3.88835e-12	1.52938e-09	52260
cg24937796	chr17	45918691	-	0.0249021	3.89238e-12	1.52938e-09	47757
cg09674015	chr6	43045187	+	0.0350535	3.89333e-12	1.52938e-09	17548
cg00079216	chr12	6716557	+	0.0283525	3.91425e-12	1.5323e-09	87846
cg01570551	chr7	23719851	-	0.0219599	3.91488e-12	1.5323e-09	64964
cg23162904	chr1	112298170	-	0.0303546	3.91609e-12	1.5323e-09	27816
cg03281983	chr4	155471587	-	0.0161764	3.91646e-12	1.5323e-09	129348
cg19852344	chr12	133463945	+	0.0187464	3.91745e-12	1.5323e-09	94328
cg13166816	chr8	66546615	-	0.0249213	3.92637e-12	1.53409e-09	47657
cg12838546	chr17	40713978	-	0.0239392	3.92873e-12	1.53409e-09	52808
cg24962141	chr16	67880962	-	0.0143785	3.94005e-12	1.53721e-09	160819
cg07048066	chr5	137368956	-	0.033134	3.95375e-12	1.54124e-09	21235
cg10636403	chr7	27136486	-	0.0244364	3.96062e-12	1.54261e-09	50134
cg12091503	chr18	71815269	+	0.0195064	3.97083e-12	1.54527e-09	85986
cg27108600	chr11	67169173	+	0.0217376	3.97618e-12	1.54604e-09	66552
cg01249550	chr3	194353869	-	0.0204541	3.98162e-12	1.54685e-09	76970
cg00994411	chr8	52812171	+	0.0261177	3.99112e-12	1.54923e-09	42252
cg04768764	chr17	78389020	-	0.0179474	4.0009e-12	1.55171e-09	103805
cg01553653	chr22	37412173	-	-0.0377391	4.02888e-12	1.56124e-09	194813
cg15006843	chr1	205720633	+	0.0503044	4.05096e-12	1.56847e-09	41273
cg21612046	chr19	58071269	+	0.0239713	4.06357e-12	1.57134e-09	52633
cg26963844	chr17	47929214	-	0.020479	4.06522e-12	1.57134e-09	76759
cg27132391	chr11	6341850	-	0.0240267	4.07827e-12	1.57506e-09	52338
cg01378090	chr3	48130857	-	0.0228635	4.0914e-12	1.5778e-09	59090
cg06348477	chr3	119217354	+	0.0311869	4.09225e-12	1.5778e-09	25705
cg21413905	chr3	171178386	+	0.0260811	4.10022e-12	1.57871e-09	42426
cg04867738	chr17	42298359	+	0.0268772	4.1015e-12	1.57871e-09	39221
cg11297934	chr3	12705869	-	0.0368824	4.1097e-12	1.58055e-09	14648
cg14690220	chr19	37861935	-	0.0143965	4.12406e-12	1.58474e-09	160491
cg07192240	chr11	3829780	+	0.0282719	4.13489e-12	1.58757e-09	34116
cg26246411	chr19	1753483	-	0.0216539	4.13884e-12	1.58776e-09	67121
cg11132352	chr1	161719642	-	0.0155006	4.15049e-12	1.5909e-09	140492
cg08703055	chr1	2232481	+	0.0346008	4.16262e-12	1.59278e-09	18325
cg17357161	chr5	75698343	+	0.0373632	4.16378e-12	1.59278e-09	13976
cg04705273	chr1	173837298	+	0.0218433	4.1658e-12	1.59278e-09	65782
cg12281798	chr6	74019833	+	0.0211918	4.17506e-12	1.59487e-09	70728
cg02763810	chr6	31670751	+	0.0154303	4.18349e-12	1.59487e-09	141707
cg15982906	chr21	19191320	-	0.0264701	4.18588e-12	1.59487e-09	40775
cg01766191	chr11	57103423	-	0.0212569	4.18746e-12	1.59487e-09	70209
cg15503006	chr1	178994942	-	0.0192719	4.18865e-12	1.59487e-09	88499
cg16168624	chr8	681449	-	0.0223891	4.21559e-12	1.60379e-09	62143
cg10598066	chr11	44087808	+	0.0153214	4.233e-12	1.60848e-09	143584
cg24120847	chr22	24181562	-	0.0243733	4.23491e-12	1.60848e-09	50486
cg05965029	chr3	120315182	+	0.0628505	4.25826e-12	1.61484e-09	3837
cg14799209	chr7	106809543	-	0.0393078	4.26348e-12	1.61484e-09	11558
cg21812670	chr1	76251636	+	0.0396212	4.26492e-12	1.61484e-09	18816
cg20705565	chr1	154580699	+	0.0179548	4.26814e-12	1.61484e-09	103719
cg06795203	chr2	99224754	+	0.0175712	4.26925e-12	1.61484e-09	108714
cg11199036	chr3	129325693	+	0.0265485	4.2822e-12	1.61773e-09	40452
cg09593767	chr12	124457669	-	0.0196517	4.28394e-12	1.61773e-09	84503
cg03744724	chr19	49496744	+	0.0146331	4.29412e-12	1.61788e-09	156114
cg26479347	chr11	114310027	-	0.0165266	4.29752e-12	1.61788e-09	123904
cg04427462	chr19	47218031	-	0.0572432	4.30024e-12	1.61788e-09	51462
cg08219531	chr3	72495966	+	0.021556	4.30311e-12	1.61788e-09	67884
cg05586376	chr7	90033375	+	0.0193752	4.30654e-12	1.61788e-09	87394
cg26094983	chr17	65242096	-	0.017004	4.31098e-12	1.61788e-09	116786
cg11071070	chr8	27632322	+	0.031858	4.31139e-12	1.61788e-09	24051
cg03176585	chr12	27863646	-	0.0237021	4.31256e-12	1.61788e-09	54080
cg12197254	chr16	285158	-	0.021819	4.33131e-12	1.62233e-09	65964
cg12401738	chr4	39460100	-	0.023463	4.33228e-12	1.62233e-09	55437
cg12972643	chr3	197024709	+	0.0195378	4.33503e-12	1.62233e-09	85634
cg11822208	chr6	26184227	-	0.0467393	4.34179e-12	1.62256e-09	70169
cg11750116	chr1	155057442	-	0.0202386	4.34272e-12	1.62256e-09	78891
cg05200606	chr11	69457819	+	0.0257685	4.3697e-12	1.62771e-09	43776
cg00586537	chr16	67571354	-	0.0217602	4.37187e-12	1.62771e-09	66400
cg25368031	chr11	62420770	+	0.0161611	4.37192e-12	1.62771e-09	129584
cg24508409	chr1	112298175	-	0.0244281	4.3749e-12	1.62771e-09	50173
cg18313116	chr2	28113601	-	0.0203411	4.37624e-12	1.62771e-09	77955
cg06528150	chr2	61293470	+	0.02629	4.38132e-12	1.62771e-09	41506
cg27231782	chr10	85899175	+	0.0226659	4.3839e-12	1.62771e-09	60294
cg03401096	chr11	123301171	-	0.0180956	4.38487e-12	1.62771e-09	101875
cg12209965	chr19	42759231	+	0.036996	4.40156e-12	1.63258e-09	14488
cg02384530	chr12	6961868	-	0.0280941	4.41054e-12	1.63332e-09	41505
cg01845583	chr12	133066520	-	0.026507	4.41066e-12	1.63332e-09	40625
cg19535375	chr11	64068908	+	0.0394443	4.41952e-12	1.63438e-09	156593
cg14717946	chr1	205090841	+	0.0309969	4.42067e-12	1.63438e-09	26179
cg22471020	chr17	79633652	+	0.0236171	4.42806e-12	1.6358e-09	54535
cg01172338	chr17	7297763	+	0.0201909	4.43828e-12	1.63825e-09	79297
cg27149388	chr12	47473796	-	0.0240416	4.44617e-12	1.63985e-09	52265
cg13627562	chr12	58176519	-	0.0180899	4.45178e-12	1.6406e-09	101942
cg13972394	chr11	63448941	+	0.0247516	4.48114e-12	1.64987e-09	48513
cg05953020	chr10	131934741	-	0.0184277	4.48413e-12	1.64987e-09	97989
cg09429345	chr3	138327826	+	0.0203064	4.49279e-12	1.65173e-09	78276
cg00459447	chr7	108210006	-	0.0526481	4.49788e-12	1.65228e-09	3118
cg14225868	chr3	100119980	-	0.021574	4.50709e-12	1.65434e-09	67740
cg10788217	chr11	113185148	+	0.0195959	4.51229e-12	1.65492e-09	85061
cg06154419	chr17	73775871	+	0.0209084	4.51876e-12	1.65597e-09	73070
cg13884470	chr9	86595151	+	0.0398908	4.53033e-12	1.65889e-09	14482
cg18786969	chr5	612372	+	0.0198798	4.54475e-12	1.66233e-09	82222
cg13230197	chr15	76005012	+	0.0585525	4.55062e-12	1.66233e-09	91277
cg25327233	chr10	99894913	+	0.0339797	4.5519e-12	1.66233e-09	19531
cg22395299	chr21	47706029	+	0.0175677	4.55422e-12	1.66233e-09	108753
cg20251823	chr15	41851055	-	0.0216159	4.57952e-12	1.66303e-09	67406
cg27180880	chr18	74844787	+	0.020549	4.58508e-12	1.66303e-09	76142
cg03501596	chr1	45987721	+	0.0358442	4.58526e-12	1.66303e-09	16205
cg10075284	chr2	85765766	+	0.0206057	4.58847e-12	1.66303e-09	75651
cg01913604	chr17	16570850	-	0.0445037	4.59035e-12	1.66303e-09	142576
cg15249639	chr12	4382174	+	0.0201292	4.59044e-12	1.66303e-09	79859
cg12121587	chr11	66025327	-	0.0281517	4.59147e-12	1.66303e-09	34532
cg13137376	chr6	30712221	-	0.0303045	4.59193e-12	1.66303e-09	27951
cg07461318	chr12	96184965	-	0.0219793	4.59487e-12	1.66303e-09	64827
cg13448401	chr16	46723048	+	0.0165602	4.60088e-12	1.66303e-09	123426
cg11936145	chr3	142297737	-	0.0221446	4.60303e-12	1.66303e-09	63712
cg22924269	chr13	50069722	+	0.0433605	4.60387e-12	1.66303e-09	58998
cg03956646	chr8	143750859	+	0.0159274	4.60407e-12	1.66303e-09	133386
cg13730743	chr19	52207592	-	0.0204433	4.60689e-12	1.66303e-09	77060
cg23360251	chr12	6937593	+	0.0241119	4.61975e-12	1.66636e-09	51863
cg07531072	chr19	15560283	-	0.0292773	4.67034e-12	1.68328e-09	30835
cg17250440	chr5	90676157	+	0.0181523	4.67742e-12	1.68451e-09	101192
cg21905941	chr12	46385702	+	0.0191108	4.68972e-12	1.68762e-09	90251
cg18120278	chr2	128848689	+	0.0173011	4.69504e-12	1.68821e-09	112362
cg03001901	chr19	14248008	+	0.0184944	4.7209e-12	1.69618e-09	97231
cg20804661	chr11	71639526	+	0.0196076	4.72591e-12	1.69665e-09	84936
cg23982617	chr17	43509267	-	0.0270432	4.75883e-12	1.70577e-09	38550
cg23452443	chr1	65210737	+	0.0189135	4.76166e-12	1.70577e-09	92469
cg17053871	chr20	34043114	-	0.0237143	4.76384e-12	1.70577e-09	54007
cg13411583	chr12	122064640	+	0.0204451	4.77293e-12	1.70577e-09	77046
cg05211836	chr19	16999576	-	0.0254903	4.77487e-12	1.70577e-09	45006
cg04016606	chr6	167041530	+	0.0197724	4.77689e-12	1.70577e-09	83305
cg01125076	chr10	70883951	-	0.0183547	4.77734e-12	1.70577e-09	98824
cg27544671	chr19	14117342	-	0.0203621	4.79081e-12	1.70925e-09	77761
cg26168400	chr2	202316215	+	0.0277177	4.79971e-12	1.71069e-09	36120
cg25440818	chr17	1953382	-	0.0222525	4.80565e-12	1.71069e-09	62975
cg08312083	chr2	114514236	+	0.0210999	4.80603e-12	1.71069e-09	71459
cg19604470	chr11	2398856	-	0.0178601	4.81994e-12	1.71404e-09	104936
cg23610575	chr14	55518165	+	0.0206272	4.82292e-12	1.71404e-09	75454
cg06116636	chr1	101775294	+	0.0289421	4.83399e-12	1.71655e-09	31881
cg20150972	chr6	13574573	+	0.0200779	4.83747e-12	1.71655e-09	80320
cg25420398	chr3	133968920	+	0.01835	4.8459e-12	1.71812e-09	98879
cg27469499	chr19	36869770	-	0.0240468	4.84937e-12	1.71812e-09	52224
cg27593070	chr19	11670243	+	0.022118	4.85383e-12	1.71837e-09	63878
cg08582634	chr16	84220767	+	0.0218004	4.85792e-12	1.7185e-09	66106
cg03948415	chr12	54718738	+	0.0268136	4.86554e-12	1.71986e-09	39450
cg04073819	chr3	133293165	-	0.0187558	4.88488e-12	1.72537e-09	94223
cg07150314	chr2	27579984	+	0.0206513	4.89034e-12	1.72597e-09	75244
cg17411103	chr17	65241599	+	0.0228695	4.91278e-12	1.73256e-09	59040
cg27461733	chr4	84377082	-	0.0217923	4.91756e-12	1.73291e-09	66150
cg15793563	chr11	910950	-	0.0397811	4.9249e-12	1.73377e-09	11059
cg13434278	chr19	1941928	+	0.0227816	4.92755e-12	1.73377e-09	59591
cg19617599	chr17	30677002	+	0.0189352	4.9349e-12	1.73502e-09	92211
cg15038241	chr19	48113684	+	0.0226283	4.94685e-12	1.73789e-09	60556
cg07584320	chr11	94964503	-	0.0190434	4.96398e-12	1.74228e-09	90995
cg06626190	chr5	132072925	+	0.0219734	4.96694e-12	1.74228e-09	64862
cg24557248	chr1	155990769	-	0.0166701	4.97265e-12	1.74295e-09	121724
cg10577346	chr11	8704225	+	0.027636	4.97777e-12	1.74342e-09	36395
cg04914231	chr16	30006637	+	0.020575	4.98511e-12	1.74393e-09	75921
cg19229544	chr17	73400451	+	0.0206169	4.98848e-12	1.74393e-09	75560
cg06516150	chr12	109592528	-	0.0192929	4.99063e-12	1.74393e-09	88251
cg17374088	chr15	45020827	+	0.0425871	5.00924e-12	1.7491e-09	8388
cg12412277	chr11	43380340	-	0.0161785	5.03746e-12	1.75761e-09	129314
cg23549086	chr19	8008681	-	0.0219267	5.04738e-12	1.75831e-09	65214
cg25568561	chr14	102276087	-	0.0201158	5.04991e-12	1.75831e-09	79962
cg06988368	chr1	147142773	+	0.0236721	5.05095e-12	1.75831e-09	54228
cg14789178	chr19	5904119	-	0.0441894	5.09184e-12	1.7712e-09	7174
cg23989552	chr6	47277680	-	0.0179201	5.09575e-12	1.77122e-09	104158
cg02033116	chr19	33571857	-	0.0225142	5.09974e-12	1.77126e-09	61319
cg07090534	chr9	42743750	+	0.042913	5.13534e-12	1.78154e-09	144353
cg10667970	chr1	11724057	-	0.0375118	5.13709e-12	1.78154e-09	13776
cg12586210	chr12	54608708	-	0.0152371	5.14294e-12	1.78222e-09	145122
cg26617886	chr10	6622338	+	0.0193807	5.14976e-12	1.78323e-09	87340
cg09112623	chr6	33756905	+	0.0166684	5.16764e-12	1.78808e-09	121743
cg13708959	chr11	62369490	+	0.0225853	5.19348e-12	1.79535e-09	60837
cg07128245	chr3	134205020	-	0.0148309	5.19731e-12	1.79535e-09	152412
cg06862150	chr5	151150984	+	0.024678	5.20371e-12	1.79535e-09	48865
cg02150526	chr17	38136938	-	0.0275218	5.20773e-12	1.79535e-09	36798
cg04640216	chr11	63439065	-	0.0193546	5.21189e-12	1.79535e-09	87598
cg06995558	chr4	7044990	-	0.019059	5.21214e-12	1.79535e-09	90849
cg19747852	chr7	23571693	-	0.0129268	5.23028e-12	1.79903e-09	189446
cg23233605	chr9	130548199	+	0.025959	5.23773e-12	1.79903e-09	59360
cg02780120	chr2	198300127	+	0.0392069	5.23925e-12	1.79903e-09	21733
cg13298734	chr1	236030503	-	0.014116	5.24096e-12	1.79903e-09	165981
cg02063828	chr2	64371766	-	0.0211695	5.24369e-12	1.79903e-09	70904
cg07580783	chr19	55627738	-	0.0443724	5.2478e-12	1.79903e-09	12790
cg10291995	chr6	39082602	+	0.0165923	5.25057e-12	1.79903e-09	122919
cg03401902	chr12	116971165	+	0.0263872	5.2542e-12	1.79903e-09	41092
cg19725989	chr11	67007604	-	0.0359796	5.27734e-12	1.80449e-09	15987
cg01438829	chr17	26646651	-	0.0275806	5.2853e-12	1.80449e-09	36585
cg19371708	chr4	7070051	-	0.0275529	5.28571e-12	1.80449e-09	36679
cg02686681	chr2	241853954	+	0.0169671	5.28587e-12	1.80449e-09	117308
cg14887563	chr7	86849180	+	0.0236218	5.29092e-12	1.80487e-09	54511
cg20787340	chr1	59250966	-	0.0178661	5.30076e-12	1.80688e-09	104853
cg19945957	chr20	33264901	-	0.0702127	5.3233e-12	1.81322e-09	28249
cg16179748	chr1	223254706	-	0.0233121	5.3352e-12	1.81593e-09	56327
cg24469289	chr19	58892558	-	0.0203354	5.34616e-12	1.81831e-09	78015
cg14341558	chr20	46131144	+	0.0192318	5.35626e-12	1.8204e-09	88932
cg10169971	chr6	83902988	+	0.0239522	5.36082e-12	1.8206e-09	52733
cg03615207	chr18	12702659	-	0.0222755	5.39273e-12	1.8273e-09	62825
cg16400903	chr5	693638	+	0.0201881	5.39424e-12	1.8273e-09	79325
cg03778035	chr6	32821992	-	0.0243101	5.39647e-12	1.8273e-09	50799
cg27194049	chr6	79788061	+	0.0284399	5.40011e-12	1.8273e-09	33546
cg01902939	chr1	54304230	-	0.0334054	5.4025e-12	1.8273e-09	20710
cg09837385	chr3	39149225	-	0.0164412	5.40701e-12	1.8273e-09	125211
cg06185924	chr10	27529785	+	0.024889	5.41208e-12	1.8273e-09	47829
cg05587853	chr3	135914748	+	0.0225508	5.41242e-12	1.8273e-09	61081
cg13604777	chr19	10047205	+	0.0232391	5.45826e-12	1.84142e-09	56740
cg09645772	chr5	180688272	+	0.0168922	5.46894e-12	1.84367e-09	118334
cg04353603	chr1	95320222	+	0.0228231	5.47863e-12	1.84558e-09	59318
cg04056025	chr13	45694609	-	0.0164341	5.49923e-12	1.85116e-09	125318
cg04241305	chr5	137689053	+	0.0198571	5.51094e-12	1.85374e-09	82446
cg20656602	chr4	113207235	-	0.0185074	5.52209e-12	1.85481e-09	97066
cg20774722	chr17	19551893	+	0.022135	5.52346e-12	1.85481e-09	63763
cg06203471	chr1	159750831	+	0.0185439	5.52626e-12	1.85481e-09	96627
cg21623771	chr12	116971139	+	0.0209122	5.53359e-12	1.85536e-09	73040
cg06596054	chr12	57998581	+	0.043591	5.53597e-12	1.85536e-09	7611
cg12701112	chr3	187458780	+	0.0170186	5.54319e-12	1.85539e-09	116548
cg17864206	chr1	43855683	-	0.0181291	5.54805e-12	1.85539e-09	101467
cg08512345	chr5	112043275	-	0.0143287	5.5482e-12	1.85539e-09	161806
cg13082157	chr14	96001369	-	0.0196302	5.55873e-12	1.85756e-09	84691
cg18818563	chr19	9546128	-	0.0208668	5.57647e-12	1.86043e-09	73431
cg12442452	chr17	34842733	-	0.0270179	5.57793e-12	1.86043e-09	38621
cg04240589	chr12	50017272	+	0.0169835	5.57973e-12	1.86043e-09	117074
cg09656239	chr21	26979779	+	0.0188846	5.58689e-12	1.86043e-09	92778
cg23490638	chr6	28557467	+	0.0383394	5.58769e-12	1.86043e-09	20014
cg21950196	chr1	228327428	+	0.0572139	5.59417e-12	1.86043e-09	5033
cg15989294	chr2	99347422	+	0.0215909	5.59892e-12	1.86043e-09	67582
cg17088631	chr1	53098857	+	0.0171786	5.59975e-12	1.86043e-09	114168
cg26932600	chr6	74230734	+	0.0169127	5.60681e-12	1.86142e-09	118050
cg01069170	chr19	44031473	-	0.018162	5.62023e-12	1.86408e-09	101073
cg21491028	chr17	38136817	+	0.0215027	5.62292e-12	1.86408e-09	68261
cg01574134	chr17	74733852	+	0.0220049	5.63039e-12	1.86423e-09	64650
cg09966364	chr19	35644908	+	0.0204596	5.63151e-12	1.86423e-09	76916
cg16878652	chr17	80009856	-	0.0215598	5.63967e-12	1.86559e-09	67844
cg02968854	chr7	30518406	+	0.0160416	5.64613e-12	1.86637e-09	131523
cg16537129	chr3	50654374	-	0.0272814	5.67282e-12	1.87189e-09	37665
cg01939212	chr16	85644243	+	0.0163148	5.673e-12	1.87189e-09	127113
cg09259004	chr19	54960063	+	0.0171174	5.68019e-12	1.87189e-09	115070
cg07065570	chr16	89160395	-	0.0158696	5.68053e-12	1.87189e-09	134355
cg21788396	chr15	78423938	-	0.0242783	5.68501e-12	1.87189e-09	50960
cg24542453	chr6	52529026	+	0.0197305	5.69818e-12	1.87189e-09	83704
cg14684917	chr11	62380363	+	0.028344	5.69848e-12	1.87189e-09	33856
cg25556987	chr11	16760230	-	0.0218358	5.70522e-12	1.87189e-09	65840
cg25651422	chr7	99716977	+	0.0194685	5.70707e-12	1.87189e-09	86377
cg07706067	chr17	21030370	-	0.025431	5.70771e-12	1.87189e-09	45270
cg09883131	chr7	35077755	+	0.0168776	5.7084e-12	1.87189e-09	118537
cg10838664	chr22	27068761	+	0.0144345	5.71176e-12	1.87189e-09	159786
cg25136310	chr19	5690528	+	0.0402476	5.71698e-12	1.87226e-09	129489
cg08020051	chr8	145137133	+	0.0327384	5.7228e-12	1.87283e-09	22082
cg08087404	chr19	55629104	+	0.0221337	5.76178e-12	1.88172e-09	96649
cg01506766	chr13	46626746	+	0.0400995	5.76436e-12	1.88172e-09	10700
cg12804532	chr2	219157511	+	0.0358606	5.76519e-12	1.88172e-09	37089
cg08398855	chr16	89283970	+	0.0183185	5.76637e-12	1.88172e-09	99255
cg12297570	chr19	47292050	-	0.0276919	5.78283e-12	1.88575e-09	36209
cg04232698	chr1	1260157	-	0.0271153	5.78829e-12	1.88619e-09	38297
cg08231603	chr6	135818959	+	0.0135806	5.79681e-12	1.88629e-09	176431
cg01852715	chr15	50716825	+	0.0229646	5.79683e-12	1.88629e-09	58431
cg15237254	chr6	117996399	+	0.0267345	5.82023e-12	1.89211e-09	39743
cg12548782	chr18	39535156	+	0.0267602	5.82623e-12	1.89211e-09	39656
cg04630748	chr7	100964998	-	0.0482231	5.82707e-12	1.89211e-09	97633
cg13571568	chr1	204332758	+	0.0475575	5.84406e-12	1.89628e-09	5142
cg12024874	chr3	48481703	-	0.0168599	5.87547e-12	1.90499e-09	118773
cg17279789	chr17	53828267	+	0.0247993	5.87952e-12	1.90499e-09	48277
cg24303888	chr6	30852354	+	0.0259502	5.88335e-12	1.90499e-09	42968
cg22014737	chr8	56685713	-	0.0189617	5.8905e-12	1.90596e-09	91904
cg13830646	chr11	65668067	+	0.0250834	5.90051e-12	1.90663e-09	46883
cg07969785	chr3	113414850	+	0.0450449	5.90448e-12	1.90663e-09	103256
cg12504415	chr17	74722752	+	0.037907	5.90678e-12	1.90663e-09	13244
cg14462939	chr6	31371262	+	0.0276307	5.90921e-12	1.90663e-09	36413
cg15197342	chr1	110950013	+	0.030596	5.92395e-12	1.91005e-09	27188
cg17214251	chr11	102980042	-	0.0152138	5.93318e-12	1.91147e-09	145517
cg03605037	chr19	6737385	+	0.0306346	5.9367e-12	1.91147e-09	27087
cg22026610	chr12	54694925	+	0.0229084	5.94576e-12	1.91305e-09	58782
cg05714082	chr2	86332937	-	0.0142419	5.95366e-12	1.91309e-09	163472
cg21233189	chr9	36486732	+	0.0352108	5.95717e-12	1.91309e-09	17266
cg03408033	chr3	14693299	-	0.0161945	5.95841e-12	1.91309e-09	129041
cg26511840	chr5	137827785	+	0.0329066	5.96852e-12	1.91463e-09	21705
cg05498103	chr6	166689361	+	0.0205973	5.97488e-12	1.91463e-09	75715
cg15480357	chr3	142297900	-	0.0211031	5.98403e-12	1.91463e-09	71420
cg14651518	chr3	50313693	+	0.025835	5.98481e-12	1.91463e-09	43467
cg01580613	chr20	10015660	+	0.0162419	5.98497e-12	1.91463e-09	128253
cg12465398	chr2	201753874	+	0.0276748	5.98952e-12	1.91463e-09	36271
cg06499565	chr20	35374747	-	0.0254436	5.99894e-12	1.91463e-09	45210
cg07379140	chr1	95538546	-	0.0161642	6.00337e-12	1.91463e-09	129543
cg07116015	chr17	27046591	+	0.0226527	6.00419e-12	1.91463e-09	62942
cg04086771	chr20	35724798	+	0.022747	6.00494e-12	1.91463e-09	59800
cg00428944	chr8	101963525	+	0.01758	6.0152e-12	1.91657e-09	108601
cg17493765	chr3	15374172	+	0.0253752	6.02491e-12	1.91833e-09	45516
cg09758595	chr8	11141996	-	0.0176795	6.03997e-12	1.92179e-09	107260
cg21815536	chr7	35840623	-	0.02855	6.06273e-12	1.9277e-09	33159
cg12158982	chr22	44351189	+	0.0186387	6.06821e-12	1.92811e-09	95521
cg04880558	chr6	31707613	+	0.0187543	6.07631e-12	1.92934e-09	94245
cg06912515	chr22	21368603	+	0.013461	6.10764e-12	1.93707e-09	178823
cg08524698	chr22	21213167	-	0.0189207	6.10909e-12	1.93707e-09	92373
cg05787120	chr3	50365854	+	0.019939	6.12015e-12	1.93924e-09	81676
cg26747885	chr17	76355701	-	0.0273659	6.1274e-12	1.9402e-09	37358
cg20659169	chr19	36103557	+	0.0172987	6.1333e-12	1.94051e-09	112397
cg10453040	chr8	56685352	-	0.0180078	6.13971e-12	1.94051e-09	103031
cg26303861	chr1	20988122	+	0.0181626	6.14108e-12	1.94051e-09	101066
cg10503563	chr17	8152736	+	0.015968	6.15366e-12	1.94315e-09	132708
cg08820821	chr19	49588236	-	0.0243149	6.16008e-12	1.94383e-09	50775
cg07428372	chr11	67169531	-	0.0218004	6.18978e-12	1.95186e-09	66105
cg02297747	chr17	74519321	-	0.0562902	6.19528e-12	1.95226e-09	106330
cg08988050	chr20	32581548	-	0.0147469	6.20876e-12	1.95377e-09	153954
cg25721501	chr19	984170	+	0.0231785	6.21194e-12	1.95377e-09	57102
cg20625065	chr20	47537715	-	0.0473247	6.21285e-12	1.95377e-09	36417
cg05200610	chr12	72233572	-	0.0195094	6.22606e-12	1.95622e-09	85949
cg00021166	chr12	27676702	-	0.0211697	6.22917e-12	1.95622e-09	70901
cg16717398	chr6	35464939	-	0.0236969	6.24545e-12	1.95818e-09	54102
cg01799862	chr16	67143802	+	0.0218493	6.24619e-12	1.95818e-09	65751
cg24475716	chr19	10982411	-	0.0233618	6.24823e-12	1.95818e-09	56046
cg09037025	chr13	27745785	-	0.0493745	6.25301e-12	1.95834e-09	51761
cg11887960	chr12	57824829	+	0.0242095	6.28055e-12	1.96557e-09	51335
cg01541581	chr16	31724812	+	0.0274745	6.29168e-12	1.96557e-09	36935
cg23762037	chr22	50683495	-	0.0178391	6.29192e-12	1.96557e-09	105182
cg09010387	chr8	28269964	-	0.024675	6.29374e-12	1.96557e-09	48882
cg11785509	chr6	160148797	-	0.0197649	6.29868e-12	1.96557e-09	83375
cg21211594	chr3	105587814	+	0.0151018	6.30584e-12	1.96557e-09	147506
cg15321997	chr8	23315326	-	0.0135927	6.30608e-12	1.96557e-09	176196
cg11582223	chr11	308126	+	0.0490159	6.31347e-12	1.96654e-09	4457
cg11522201	chr9	95432733	+	0.015639	6.31941e-12	1.96705e-09	138247
cg17864044	chr15	91208927	-	0.0219397	6.33079e-12	1.96926e-09	65118
cg05493679	chr2	177134497	-	0.0247249	6.34616e-12	1.97182e-09	48636
cg18634342	chr10	12237801	+	0.0154232	6.34778e-12	1.97182e-09	141835
cg21110035	chr11	65769616	-	0.0169076	6.35659e-12	1.97182e-09	118122
cg24335600	chr1	241682994	-	0.0186524	6.35746e-12	1.97182e-09	95376
cg00283284	chr5	6378638	+	0.0180917	6.36051e-12	1.97182e-09	101921
cg04667969	chr11	62341563	-	0.0214493	6.37241e-12	1.97349e-09	68686
cg21869315	chr12	125425310	-	0.0329297	6.37448e-12	1.97349e-09	21661
cg00395210	chr12	48592465	-	0.0227251	6.39328e-12	1.97797e-09	59930
cg11867012	chr19	42364667	-	0.0507696	6.41022e-12	1.98188e-09	3744
cg12004115	chr2	198570073	+	0.0174148	6.42736e-12	1.98584e-09	110834
cg10954665	chr17	36453009	+	0.0151395	6.44429e-12	1.98973e-09	146842
cg20159777	chr1	203296550	+	0.0261786	6.48419e-12	2.0007e-09	41985
cg02584489	chr3	37493436	-	0.0171082	6.49251e-12	2.0008e-09	115203
cg00039793	chr10	120925308	+	0.0154995	6.49581e-12	2.0008e-09	140504
cg04830049	chr1	2574885	+	0.0256048	6.50237e-12	2.0008e-09	44497
cg27654787	chr16	30022277	-	0.0223607	6.51128e-12	2.0008e-09	62307
cg13232119	chr14	69283484	+	0.020008	6.51165e-12	2.0008e-09	80973
cg05306735	chr7	64363575	-	0.029997	6.51426e-12	2.0008e-09	28792
cg14883003	chr3	128880168	-	0.0308499	6.51505e-12	2.0008e-09	36464
cg01020037	chr6	31047822	+	0.035776	6.52213e-12	2.00164e-09	32178
cg24050511	chr12	47473817	+	0.019063	6.52896e-12	2.0024e-09	90806
cg09801082	chr17	7452289	+	0.0126534	6.54695e-12	2.00596e-09	194956
cg03670835	chr19	10426826	+	0.027103	6.54933e-12	2.00596e-09	38330
cg17629447	chr10	101989361	+	0.0193392	6.56114e-12	2.00705e-09	87748
cg25499748	chr9	139886815	+	0.0208216	6.56285e-12	2.00705e-09	73809
cg27166860	chr18	21594461	-	0.0209911	6.566e-12	2.00705e-09	72360
cg24798153	chr5	38821875	-	0.0400597	6.58519e-12	2.0103e-09	170294
cg04122974	chr22	39916495	+	0.0153419	6.5854e-12	2.0103e-09	143216
cg05554353	chr6	126277910	-	0.0167658	6.59424e-12	2.01166e-09	120231
cg10756125	chr14	89029559	-	0.0175761	6.60679e-12	2.01415e-09	108647
cg04108127	chr1	222885781	+	0.0323188	6.6126e-12	2.01458e-09	30031
cg25108740	chr10	51264883	-	-0.0582471	6.63622e-12	2.01632e-09	163948
cg24880821	chr2	233415904	-	0.0209966	6.64249e-12	2.01632e-09	72305
cg17131435	chr7	150065182	+	0.024031	6.64372e-12	2.01632e-09	52314
cg05216862	chr6	82463776	-	0.0155232	6.64542e-12	2.01632e-09	140136
cg03787490	chr3	122135033	-	0.017863	6.65165e-12	2.01632e-09	104895
cg18683143	chr3	184429764	-	0.0221574	6.65226e-12	2.01632e-09	63629
cg03328041	chr2	131850497	+	0.0219828	6.6528e-12	2.01632e-09	64799
cg24489398	chr6	32936052	+	0.019844	6.65347e-12	2.01632e-09	82585
cg20079306	chr20	34129701	-	0.0159047	6.69451e-12	2.02722e-09	133758
cg21640994	chr17	30454772	+	0.0488249	6.70104e-12	2.02722e-09	117216
cg15462862	chr1	21671245	+	0.0674169	6.70812e-12	2.02722e-09	49348
cg19580847	chr19	41857554	-	0.0217731	6.71225e-12	2.02722e-09	66293
cg10374519	chr21	37692453	+	0.0225187	6.71344e-12	2.02722e-09	61291
cg04680746	chr7	45128769	-	0.0256891	6.71595e-12	2.02722e-09	44133
cg06141123	chr2	178129829	-	0.0201411	6.73563e-12	2.03183e-09	79737
cg13386351	chr17	9479935	+	0.0217213	6.74204e-12	2.03242e-09	66654
cg13672103	chr12	57985290	+	0.0233978	6.74792e-12	2.03286e-09	55820
cg20593868	chr20	62588672	-	0.0458266	6.79689e-12	2.04565e-09	113075
cg20983312	chr6	33422312	-	0.0147777	6.79929e-12	2.04565e-09	153420
cg00222601	chr5	179718685	-	0.0201836	6.80668e-12	2.04653e-09	79363
cg20372543	chr2	242575850	-	0.0193181	6.83165e-12	2.05269e-09	87976
cg09076521	chr11	112160850	-	0.0173314	6.84309e-12	2.05317e-09	111948
cg09730211	chr17	34122723	+	0.017978	6.84816e-12	2.05317e-09	103392
cg24608385	chr17	37887009	+	0.0255771	6.84872e-12	2.05317e-09	44622
cg14644787	chr7	87849494	+	0.0194421	6.85112e-12	2.05317e-09	86685
cg08333703	chr19	35225315	-	0.0211726	6.86388e-12	2.05565e-09	70876
cg08819884	chr3	3168225	+	0.0213124	6.89825e-12	2.06459e-09	69793
cg19036644	chr17	6554902	-	0.0241932	6.90799e-12	2.06612e-09	51426
cg19845250	chr11	129939713	-	0.0218116	6.91393e-12	2.06612e-09	66014
cg02262025	chr16	75657287	-	0.0218732	6.9169e-12	2.06612e-09	65578
cg17791766	chr19	55791675	+	0.0283034	6.92137e-12	2.06612e-09	33995
cg10539371	chr1	160313075	+	0.0184744	6.93259e-12	2.06743e-09	97424
cg26820501	chr1	160312931	+	0.0176442	6.93475e-12	2.06743e-09	107728
cg21943841	chr19	2611314	-	0.017073	6.95188e-12	2.07119e-09	115737
cg24266261	chr10	124134980	-	0.0196141	6.96364e-12	2.07122e-09	84869
cg16711165	chr11	111957658	-	0.0559902	6.96672e-12	2.07122e-09	143540
cg03751356	chr7	99070313	+	0.0318101	6.96828e-12	2.07122e-09	24155
cg12556608	chr7	66057450	+	0.035019	6.97005e-12	2.07122e-09	17604
cg11224334	chr19	53030489	+	0.0516606	6.98122e-12	2.0732e-09	70541
cg18624049	chr19	41256425	+	0.0205284	6.98656e-12	2.07344e-09	76319
cg08664665	chr1	32573653	-	0.0283139	6.99569e-12	2.07377e-09	33953
cg01899001	chr3	48754828	-	0.0269755	6.99921e-12	2.07377e-09	38803
cg10241341	chr2	233415653	-	0.0224372	7.00122e-12	2.07377e-09	61796
cg12723011	chr4	15965102	+	0.0319771	7.02131e-12	2.07667e-09	23774
cg24767336	chr19	41860095	-	0.0226246	7.02285e-12	2.07667e-09	60573
cg25721516	chr17	42276931	+	0.0228336	7.02966e-12	2.07667e-09	59267
cg16299341	chr1	52082824	-	0.024816	7.03197e-12	2.07667e-09	48187
cg07652350	chr11	616009	-	0.0199819	7.03477e-12	2.07667e-09	81226
cg16794017	chr7	141233224	-	0.048866	7.04202e-12	2.07667e-09	4522
cg26880073	chr19	48018745	+	0.0169504	7.04397e-12	2.07667e-09	117536
cg06754047	chr2	73441257	+	0.02589	7.04723e-12	2.07667e-09	43226
cg26029786	chr10	65280952	-	0.0209503	7.05219e-12	2.0768e-09	72697
cg15846643	chr11	94964345	+	0.0271395	7.06451e-12	2.07863e-09	38202
cg12905114	chr9	140008784	+	0.0234101	7.06748e-12	2.07863e-09	55742
cg01179580	chr12	110318367	+	0.0186483	7.09924e-12	2.08664e-09	95421
cg01221836	chr5	31532310	+	0.0129579	7.11533e-12	2.09003e-09	188817
cg03884783	chr19	37957997	+	0.0244706	7.14773e-12	2.09701e-09	49963
cg14275127	chr20	54967374	-	0.0160161	7.14824e-12	2.09701e-09	131931
cg15439326	chr19	17530498	+	0.046628	7.1529e-12	2.09703e-09	21206
cg10800464	chr12	109162641	-	0.0204876	7.15941e-12	2.09722e-09	76668
cg18235443	chr1	150980829	+	0.018403	7.16269e-12	2.09722e-09	98290
cg06497621	chr16	9185470	-	0.0241384	7.16771e-12	2.09735e-09	51694
cg12449510	chr7	97910870	+	0.0250831	7.1757e-12	2.09836e-09	46886
cg07504079	chr7	72649617	-	0.0203238	7.18145e-12	2.0987e-09	78126
cg07882382	chr3	12526215	+	0.0217492	7.18842e-12	2.09936e-09	66479
cg23061257	chr1	54355272	-	0.025819	7.19286e-12	2.09936e-09	43539
cg22464883	chr20	31407537	-	0.0574109	7.26215e-12	2.11823e-09	50334
cg12459316	chr3	101292891	+	0.0170699	7.2672e-12	2.11836e-09	115780
cg27486277	chr2	101618593	-	0.0188195	7.29196e-12	2.1234e-09	93476
cg22273015	chr11	207531	+	0.0185882	7.29375e-12	2.1234e-09	96125
cg19111030	chr2	71204600	-	0.0343591	7.30584e-12	2.12557e-09	42452
cg21635953	chr15	56538411	-	0.0185698	7.31892e-12	2.12754e-09	96330
cg20768239	chr3	11685595	-	0.0351315	7.32426e-12	2.12754e-09	17411
cg00447804	chr11	62446693	-	0.019763	7.32653e-12	2.12754e-09	83392
cg03923838	chr6	132834330	-	0.0253297	7.34158e-12	2.13057e-09	45746
cg00298796	chr8	107670358	-	0.0209465	7.35967e-12	2.13447e-09	72738
cg23944005	chr6	26271395	-	0.0580354	7.37814e-12	2.13847e-09	104529
cg25187088	chr17	36714684	-	0.0227312	7.3925e-12	2.1401e-09	59884
cg12500284	chr19	16683309	+	0.014982	7.39309e-12	2.1401e-09	149729
cg07160353	chr5	176449617	-	0.0197555	7.41757e-12	2.14583e-09	83459
cg00781985	chr14	50319603	+	0.0301525	7.42679e-12	2.14715e-09	28368
cg22007726	chr6	31926915	+	0.0182649	7.43246e-12	2.14743e-09	99888
cg04818882	chr2	25016272	-	0.0195874	7.45577e-12	2.15268e-09	85150
cg10900643	chr14	105956406	-	0.0210662	7.45999e-12	2.15268e-09	71743
cg08399230	chr16	4665037	-	0.0265867	7.47041e-12	2.15273e-09	40296
cg26942392	chr20	5591638	+	0.0536269	7.47062e-12	2.15273e-09	2835
cg19423907	chr4	39699804	-	0.0222072	7.47425e-12	2.15273e-09	63278
cg03314195	chr16	67678826	-	0.0195195	7.48519e-12	2.15402e-09	85829
cg20251973	chr2	25016338	-	0.0228865	7.48813e-12	2.15402e-09	58928
cg17740065	chr19	2819757	-	0.0209482	7.5407e-12	2.16778e-09	72719
cg22553641	chr7	100136710	-	0.0206858	7.54836e-12	2.16863e-09	74983
cg08282784	chr12	121454133	+	0.0468731	7.5616e-12	2.16917e-09	5505
cg16558348	chr9	86322296	-	0.0215553	7.56648e-12	2.16917e-09	67891
cg03242360	chr19	46010633	-	0.0217028	7.56649e-12	2.16917e-09	66777
cg00906107	chr14	77924209	-	0.0314339	7.56914e-12	2.16917e-09	25071
cg03122164	chr19	39421160	+	0.0142891	7.58816e-12	2.17326e-09	162543
cg23178322	chr17	7518094	+	0.0334692	7.59564e-12	2.17405e-09	21999
cg21060854	chr9	132565518	-	0.0179809	7.60204e-12	2.17452e-09	103355
cg06452451	chr5	74062824	+	0.0154227	7.61229e-12	2.1761e-09	141847
cg15673029	chr19	46234190	+	0.0188583	7.61855e-12	2.17653e-09	93054
cg16914151	chr15	75249787	-	0.0330058	7.63247e-12	2.17753e-09	21515
cg22806587	chr15	75871813	-	0.0237801	7.6352e-12	2.17753e-09	53659
cg14539363	chr19	55766853	+	0.0309567	7.63628e-12	2.17753e-09	26292
cg24517252	chr1	249200781	-	0.0257658	7.64105e-12	2.17753e-09	43788
cg03251615	chr12	6862186	+	0.0163342	7.65869e-12	2.17983e-09	126816
cg01868213	chr16	28857907	-	0.0190133	7.65899e-12	2.17983e-09	91318
cg03077572	chr17	79869459	+	0.0138926	7.66335e-12	2.17983e-09	170305
cg10884867	chr2	74618939	-	0.0133222	7.68043e-12	2.18046e-09	181634
cg27076799	chr11	74303461	+	0.0297955	7.68524e-12	2.18046e-09	29386
cg13099847	chr1	33546750	-	0.0306939	7.69291e-12	2.18046e-09	26935
cg08043571	chr20	48100962	-	0.0163827	7.69435e-12	2.18046e-09	126077
cg10940957	chr8	146012870	-	0.0173183	7.69439e-12	2.18046e-09	112118
cg13725958	chr17	48712219	-	0.0420178	7.6954e-12	2.18046e-09	10002
cg16871527	chr20	20693360	-	0.020762	7.69884e-12	2.18046e-09	74336
cg09428024	chr19	1401576	-	0.0268126	7.70827e-12	2.18178e-09	39453
cg14501407	chr3	122102129	+	0.0198583	7.76981e-12	2.19714e-09	82429
cg19745314	chr5	170814913	-	0.0392569	7.77654e-12	2.19714e-09	11606
cg04023915	chr11	33722062	-	0.0236584	7.77689e-12	2.19714e-09	81943
cg04578520	chr3	196014802	-	0.0167519	7.78563e-12	2.19825e-09	120435
cg19075239	chr11	9335949	+	0.0226017	7.79488e-12	2.19951e-09	60736
cg22559639	chr12	53895182	-	0.0268174	7.80744e-12	2.2017e-09	39435
cg16526137	chr16	68573552	-	0.0170097	7.82779e-12	2.20609e-09	116685
cg03699079	chr1	47082129	-	0.0282208	7.83793e-12	2.20759e-09	34300
cg26597982	chr8	143484414	+	0.0222738	7.85851e-12	2.21202e-09	74051
cg20671117	chr3	47554777	+	0.020163	7.87159e-12	2.21349e-09	79527
cg21944135	chr22	30163316	-	0.0184317	7.87336e-12	2.21349e-09	97933
cg06853823	chr16	4466639	+	0.0180352	7.87828e-12	2.21352e-09	102662
cg15034081	chr19	38893816	-	0.0211749	7.88938e-12	2.21528e-09	70849
cg18382947	chr19	51308364	-	0.0262076	7.89948e-12	2.21569e-09	66512
cg09606090	chr17	46184889	+	0.0216679	7.91273e-12	2.21569e-09	67001
cg12493050	chr6	31126086	+	0.0131616	7.91526e-12	2.21569e-09	184804
cg08687137	chr11	62389499	+	0.0215628	7.91629e-12	2.21569e-09	67811
cg21802401	chr7	72722925	-	0.0182713	7.91669e-12	2.21569e-09	99814
cg23516949	chr15	44092937	+	0.047019	7.91983e-12	2.21569e-09	121992
cg16152482	chr20	57607440	+	0.0187275	7.93225e-12	2.21782e-09	94544
cg00586214	chr4	185655459	-	0.01636	7.95579e-12	2.22298e-09	126398
cg16641818	chr10	45869619	-	0.0311348	7.96041e-12	2.22298e-09	25834
cg07312083	chr17	74722694	+	0.0277146	7.97071e-12	2.2245e-09	36134
cg13733797	chr8	121824218	-	0.0163245	7.97702e-12	2.22491e-09	126971
cg08760073	chr22	51021304	+	0.0277157	7.98463e-12	2.22568e-09	36129
cg19252529	chr3	170075940	+	0.0163569	7.99405e-12	2.22695e-09	126447
cg04457536	chr6	42946962	-	0.018395	7.99932e-12	2.22707e-09	98383
cg05109266	chr11	810147	-	0.0163865	8.01892e-12	2.23039e-09	126044
cg23905935	chr17	29159095	+	0.0143868	8.02307e-12	2.23039e-09	160672
cg25403152	chr8	60031829	+	0.0341706	8.02585e-12	2.23039e-09	19144
cg04346879	chr19	4402785	-	0.0191262	8.03992e-12	2.2309e-09	90080
cg25026013	chr17	3571884	+	0.0172398	8.04029e-12	2.2309e-09	113295
cg21701856	chr12	10826944	+	0.0214421	8.04226e-12	2.2309e-09	90416
cg01394093	chr4	103266697	+	0.0213428	8.05435e-12	2.23182e-09	69538
cg05625773	chr6	30614796	+	0.0215938	8.05529e-12	2.23182e-09	67560
cg22176042	chr7	23221929	+	0.0176113	8.06839e-12	2.2338e-09	108180
cg15474140	chr11	560688	-	0.0225863	8.07218e-12	2.2338e-09	60829
cg26054540	chr5	1009204	-	0.0153334	8.10477e-12	2.24014e-09	143359
cg03341723	chr6	33175613	+	0.0262336	8.10486e-12	2.24014e-09	41747
cg00454997	chr1	26222103	+	0.0333983	8.15258e-12	2.25197e-09	38117
cg04924415	chr12	100661456	-	0.0224362	8.18043e-12	2.25831e-09	61805
cg24865802	chr22	42084920	-	0.0218611	8.1924e-12	2.26025e-09	65670
cg19980912	chr5	133304180	-	0.0228828	8.20005e-12	2.26054e-09	58958
cg17124278	chr6	31632953	-	0.0136117	8.20329e-12	2.26054e-09	175860
cg00390596	chr2	113300193	-	0.0170957	8.23075e-12	2.26548e-09	115387
cg22609277	chr1	111746873	+	0.0402398	8.24026e-12	2.26548e-09	16450
cg12747301	chr2	219524425	-	0.0182125	8.2408e-12	2.26548e-09	100488
cg01833417	chr1	116917089	-	0.0284704	8.2427e-12	2.26548e-09	33438
cg05515713	chr2	10262434	+	0.0175689	8.24592e-12	2.26548e-09	108742
cg17510320	chr11	66360559	-	0.0371655	8.30251e-12	2.2764e-09	14222
cg10538454	chr17	48238843	+	0.029238	8.3035e-12	2.2764e-09	30956
cg25141943	chr1	234743775	-	0.0205423	8.30671e-12	2.2764e-09	76209
cg03186972	chr10	5931880	+	0.0251915	8.30673e-12	2.2764e-09	46391
cg04828892	chr1	113258366	-	0.0186899	8.31597e-12	2.2764e-09	94971
cg08434547	chr17	40272901	-	0.0241639	8.31681e-12	2.2764e-09	73243
cg12172159	chr12	7000381	-	0.0172773	8.32039e-12	2.2764e-09	112718
cg11758069	chr1	171750281	+	0.0163651	8.3385e-12	2.2764e-09	126331
cg04774194	chr6	127664674	+	0.0246004	8.33928e-12	2.2764e-09	58860
cg02259255	chr5	176944032	-	0.0180686	8.33948e-12	2.2764e-09	102230
cg08260461	chr9	117160216	+	0.025139	8.34026e-12	2.2764e-09	46627
cg22925006	chr8	104033618	-	0.0268083	8.35472e-12	2.279e-09	39470
cg06667416	chr3	186501294	+	0.0149929	8.36369e-12	2.28009e-09	149540
cg14107159	chr12	56652285	+	0.0176698	8.38331e-12	2.28408e-09	107390
cg01725773	chr14	23475850	+	0.02213	8.38916e-12	2.28431e-09	63795
cg15249062	chr17	2415618	-	0.0283599	8.40105e-12	2.2862e-09	33802
cg26254453	chr1	46152494	+	0.02044	8.4082e-12	2.2863e-09	77082
cg15970621	chr16	30760244	-	0.0374982	8.4114e-12	2.2863e-09	13803
cg01067604	chr1	7831845	+	0.0223999	8.42678e-12	2.28913e-09	62079
cg01382982	chr19	52074348	+	0.0197211	8.43766e-12	2.29073e-09	83803
cg26429629	chr5	169758391	-	0.0327472	8.4439e-12	2.29099e-09	22059
cg22293500	chr3	186544871	-	0.0264453	8.44862e-12	2.29099e-09	40871
cg15571330	chr21	38593692	+	0.0185343	8.4626e-12	2.29199e-09	96738
cg17565880	chr12	122238672	+	0.0187607	8.46499e-12	2.29199e-09	94172
cg18912645	chr12	7023906	+	0.019512	8.4673e-12	2.29199e-09	85919
cg08525989	chr20	32262282	+	0.0183579	8.48124e-12	2.29355e-09	98791
cg18942715	chr12	56510430	+	0.0178968	8.48556e-12	2.29355e-09	104456
cg24041872	chr1	156571296	+	0.0171314	8.48807e-12	2.29355e-09	114874
cg11635074	chr17	40925442	+	0.0145517	8.51705e-12	2.30003e-09	157653
cg04911280	chr6	44281184	-	0.0261855	8.52347e-12	2.30041e-09	41954
cg05268892	chr19	47987548	+	0.019781	8.53963e-12	2.30227e-09	83215
cg13557139	chr1	156630023	-	0.0172934	8.5404e-12	2.30227e-09	112483
cg26300975	chr19	44100213	-	0.0164716	8.55768e-12	2.30538e-09	124755
cg01021423	chr3	48541507	-	0.0281334	8.56198e-12	2.30538e-09	34597
cg06379589	chr16	88767124	-	0.0230889	8.56771e-12	2.30557e-09	57666
cg00765254	chr10	103815936	+	0.0248267	8.58393e-12	2.30858e-09	48145
cg14902107	chr5	139090936	+	0.0138956	8.60028e-12	2.31162e-09	170252
cg14196028	chr10	69523483	+	0.0288612	8.61257e-12	2.31357e-09	32159
cg02901408	chr1	185014370	-	0.0216006	8.636e-12	2.31851e-09	67505
cg23838531	chr17	15902837	+	0.0173995	8.64372e-12	2.31922e-09	111052
cg10270281	chr10	123734501	+	0.017985	8.64907e-12	2.3193e-09	103303
cg13344237	chr2	25565575	+	0.0196049	8.66581e-12	2.32126e-09	84968
cg11286977	chr6	30181713	-	0.0190178	8.6747e-12	2.32126e-09	91272
cg22015966	chr11	47198573	-	0.0342794	8.67606e-12	2.32126e-09	18906
cg22506841	chr1	200271513	+	0.0219367	8.67813e-12	2.32126e-09	65141
cg12893361	chr12	122124854	+	0.0367651	8.68166e-12	2.32126e-09	14806
cg16737567	chr11	13484976	+	0.0183094	8.68854e-12	2.32174e-09	99367
cg12314527	chr22	19110193	-	0.0293527	8.71171e-12	2.32658e-09	30639
cg08798492	chr16	3070269	-	0.021127	8.7345e-12	2.32928e-09	71224
cg03223733	chr19	58144510	-	0.0193163	8.73541e-12	2.32928e-09	87997
cg20749008	chr17	78388911	-	0.0178129	8.73704e-12	2.32928e-09	105496
cg27149530	chr6	692947	+	0.0154862	8.75829e-12	2.33157e-09	140716
cg27057602	chr19	49403306	-	0.0217358	8.76195e-12	2.33157e-09	66562
cg09564020	chr6	26205610	+	0.0273217	8.76206e-12	2.33157e-09	37510
cg07314038	chr17	2240847	-	0.0174786	8.76597e-12	2.33157e-09	109967
cg05815893	chr17	71228832	-	0.0311164	8.77108e-12	2.33158e-09	25874
cg10438649	chr12	64215897	+	0.0628906	8.78501e-12	2.33353e-09	114143
cg26642667	chr7	127292389	+	0.0294661	8.79349e-12	2.33353e-09	30318
cg18341116	chr6	82957506	+	0.0227557	8.79486e-12	2.33353e-09	59741
cg13950403	chr5	153418565	-	0.0168968	8.79875e-12	2.33353e-09	118265
cg08543242	chr3	45017843	-	0.0207513	8.80716e-12	2.33441e-09	74427
cg22956410	chr19	58281117	-	0.0187225	8.81743e-12	2.33578e-09	94616
cg11217574	chr12	56522261	-	0.02054	8.8229e-12	2.33588e-09	76230
cg00188822	chr20	44044780	-	0.021162	8.84751e-12	2.34063e-09	105167
cg00924676	chr18	11851252	+	0.0171912	8.85104e-12	2.34063e-09	114000
cg24430517	chr2	242673979	-	0.0237066	8.88902e-12	2.34932e-09	54053
cg06240849	chr1	47184738	+	0.0232883	8.92304e-12	2.35695e-09	56453
cg00577786	chr11	118436697	+	0.0259071	8.94428e-12	2.3612e-09	43150
cg07891271	chr15	101783037	-	0.0134651	8.96239e-12	2.36194e-09	178744
cg25029579	chr1	29240963	-	0.0221419	8.96248e-12	2.36194e-09	63726
cg03257200	chr13	77566589	-	0.0204474	8.96253e-12	2.36194e-09	77023
cg02931753	chr4	154074737	-	0.0328477	8.98618e-12	2.3656e-09	70928
cg17189748	chr3	10157320	-	0.0173448	8.98672e-12	2.3656e-09	111782
cg10020612	chr7	33149255	-	0.0210601	9.04276e-12	2.37736e-09	71799
cg11474075	chr14	20773935	-	0.0190977	9.04365e-12	2.37736e-09	90407
cg03604819	chr4	17813007	-	0.0305667	9.04694e-12	2.37736e-09	27275
cg01171212	chr2	177036436	+	0.0554037	9.09655e-12	2.38863e-09	107005
cg18740152	chr19	9879674	-	0.0208252	9.10025e-12	2.38863e-09	73785
cg00989142	chr20	31331204	+	0.0229802	9.11089e-12	2.39006e-09	58346
cg11520162	chr1	2517947	-	0.0163825	9.17531e-12	2.40558e-09	126081
cg14087051	chr9	34126687	-	0.0179775	9.18278e-12	2.40617e-09	103400
cg16931877	chr3	32726605	-	0.0287816	9.19111e-12	2.4062e-09	32401
cg01465169	chr17	27944849	+	0.0186133	9.19806e-12	2.4062e-09	95818
cg18343658	chr1	230203164	+	0.0221456	9.19865e-12	2.4062e-09	63706
cg03993171	chr6	86388501	+	0.0202441	9.20521e-12	2.40655e-09	78859
cg01111842	chr9	140444966	-	0.0270641	9.2171e-12	2.40705e-09	38467
cg03151540	chr4	16228885	+	0.0480877	9.21763e-12	2.40705e-09	94772
cg13118545	chr7	26191599	+	0.0230286	9.24757e-12	2.41349e-09	58041
cg19936032	chr6	24911414	+	0.0233087	9.26337e-12	2.41509e-09	56348
cg13747555	chr9	101018059	+	0.0146888	9.26419e-12	2.41509e-09	155047
cg25280876	chr10	121632429	-	0.0235227	9.28298e-12	2.41861e-09	55087
cg15152706	chr6	170615451	+	0.0182865	9.29622e-12	2.41998e-09	99625
cg12820481	chr1	211848760	+	0.0672584	9.2988e-12	2.41998e-09	25728
cg07991600	chr17	7589380	+	0.0176662	9.31064e-12	2.42169e-09	107437
cg25110530	chr6	32820860	+	0.0170886	9.32446e-12	2.42391e-09	115491
cg00473311	chr22	42765306	-	0.0200789	9.33852e-12	2.42619e-09	80311
cg16344215	chr14	23503697	+	0.0242863	9.3519e-12	2.42708e-09	50929
cg23209016	chr17	56414613	-	0.0233467	9.35251e-12	2.42708e-09	56134
cg10708588	chr1	23810816	+	0.0379481	9.36314e-12	2.42846e-09	13185
cg19643390	chr17	48712205	-	0.0268193	9.38877e-12	2.43373e-09	39426
cg26155475	chr1	25072216	+	0.0171191	9.39872e-12	2.43449e-09	115045
cg23910765	chr5	178287112	-	0.016554	9.40743e-12	2.43449e-09	123502
cg27507237	chr1	156648004	+	0.0145927	9.4076e-12	2.43449e-09	156901
cg07508394	chr2	11919475	-	0.0294697	9.44096e-12	2.44064e-09	30305
cg22863744	chr12	124942176	+	0.0329685	9.442e-12	2.44064e-09	21589
cg21499430	chr12	56320902	-	0.0185176	9.45254e-12	2.44081e-09	96945
cg20830531	chr4	123844416	+	0.0197752	9.45633e-12	2.44081e-09	83274
cg02458292	chr10	75545503	+	0.0218094	9.45864e-12	2.44081e-09	66039
cg26963976	chr16	57023483	-	0.0150854	9.46588e-12	2.44131e-09	147816
cg02674126	chr19	40336878	+	0.0218477	9.48619e-12	2.44517e-09	65761
cg11798876	chr4	56814948	-	0.021584	9.50081e-12	2.44757e-09	67648
cg14036923	chr1	40781129	-	0.0224652	9.5097e-12	2.44848e-09	61617
cg22466550	chr7	562173	-	0.0209124	9.5263e-12	2.45138e-09	73039
cg27219598	chr4	148538521	-	0.022096	9.53285e-12	2.45169e-09	64034
cg02238136	chr3	40547704	-	0.0264446	9.54503e-12	2.45345e-09	40874
cg27010833	chr10	103815644	+	0.0200537	9.55368e-12	2.45399e-09	80549
cg00031456	chr1	109234919	-	0.0185709	9.55785e-12	2.45399e-09	96322
cg07829003	chr19	45458232	+	0.0229225	9.56976e-12	2.45568e-09	58695
cg26994227	chr5	130971071	-	0.015142	9.59546e-12	2.4609e-09	146788
cg20742906	chr10	15001360	-	0.0239997	9.60325e-12	2.46152e-09	52479
cg11773933	chr5	139737513	-	0.0269562	9.63152e-12	2.46444e-09	38877
cg07355590	chr7	133812072	+	0.0164167	9.63296e-12	2.46444e-09	125577
cg17707660	chr15	65134046	+	0.0244758	9.63586e-12	2.46444e-09	49938
cg23291322	chr19	54606057	+	0.0203439	9.63616e-12	2.46444e-09	77931
cg21526004	chr7	1178028	-	0.0154395	9.64219e-12	2.46461e-09	141523
cg26121561	chr14	50053030	-	0.0218736	9.65616e-12	2.46681e-09	65572
cg10752028	chr3	120461349	+	0.02243	9.67009e-12	2.46831e-09	61850
cg21633795	chr20	52824352	+	0.0198994	9.67278e-12	2.46831e-09	82030
cg00973724	chr12	49524797	-	0.022467	9.68362e-12	2.4697e-09	61606
cg05222807	chr7	1609349	+	0.0357236	9.7173e-12	2.47691e-09	16387
cg25987077	chr20	30795610	-	0.0193782	9.74227e-12	2.4819e-09	87362
cg14405589	chr13	113242289	-	0.016421	9.74785e-12	2.48194e-09	125501
cg21557914	chr17	4901038	+	0.0156511	9.76083e-12	2.48387e-09	138037
cg27070244	chr4	2263832	+	0.0193873	9.78977e-12	2.48985e-09	87272
cg16406226	chr20	42086458	+	0.0277119	9.80728e-12	2.49292e-09	36144
cg15286618	chr11	67250164	+	0.0364257	9.83317e-12	2.49769e-09	15291
cg21322819	chr15	74420657	-	0.0260394	9.84096e-12	2.49769e-09	42599
cg01597222	chr20	35918228	+	0.0199671	9.84237e-12	2.49769e-09	81365
cg07648738	chr19	1269942	+	0.0180539	9.8511e-12	2.49853e-09	102428
cg15522728	chr19	49999611	-	0.0199585	9.85978e-12	2.49935e-09	81472
cg12276228	chr11	62648277	-	0.0195627	9.87014e-12	2.50059e-09	85390
cg17751867	chr5	32173610	-	0.022226	9.91057e-12	2.50688e-09	63152
cg23040205	chr20	23331342	+	0.015453	9.91571e-12	2.50688e-09	141295
cg09698065	chr17	74519373	-	0.0169425	9.9185e-12	2.50688e-09	117647
cg05834826	chr5	178286892	+	0.0192238	9.91855e-12	2.50688e-09	89027
cg04830146	chr17	31203787	+	0.0192201	9.92229e-12	2.50688e-09	89073
cg12498916	chr11	65265145	+	0.0184767	9.92886e-12	2.50716e-09	97401
cg16605590	chr2	122494233	+	0.0234395	9.94427e-12	2.50967e-09	55581
cg02181968	chr12	39836347	-	0.0308381	9.96475e-12	2.51174e-09	26586
cg11786870	chr1	203576481	-	0.0239854	9.96705e-12	2.51174e-09	52554
cg20148285	chr1	24018143	-	0.0268533	9.96889e-12	2.51174e-09	39319
cg16120460	chr13	114898131	-	0.0232758	9.9772e-12	2.51245e-09	56528
cg02426912	chr16	18812920	+	0.0522001	9.98834e-12	2.51388e-09	3245
cg11726986	chr11	33182894	+	0.0211066	9.99722e-12	2.51473e-09	71392
cg21719323	chr6	90142885	-	0.0209445	1.00131e-11	2.51549e-09	72753
cg07194689	chr5	102455941	-	0.0162336	1.00141e-11	2.51549e-09	128389
cg24476096	chr1	43855459	+	0.0231276	1.00167e-11	2.51549e-09	57427
cg13833525	chr11	819513	+	0.0187374	1.00342e-11	2.51851e-09	94434
cg26912877	chr1	6305344	+	0.0216675	1.0075e-11	2.52738e-09	67006
cg22680070	chr11	9406117	-	0.0179316	1.00925e-11	2.53038e-09	104016
cg11276280	chr6	42713551	-	0.0252717	1.01025e-11	2.53151e-09	46027
cg11190854	chr6	44205827	+	0.0219504	1.0117e-11	2.53374e-09	65039
cg01952089	chr22	28315223	+	0.0247542	1.01563e-11	2.54174e-09	48500
cg24412117	chr10	93170566	+	0.0342397	1.01638e-11	2.54174e-09	19844
cg14311088	chr22	40573762	+	0.0256025	1.01655e-11	2.54174e-09	44506
cg14943827	chr11	67797913	+	0.0346365	1.01729e-11	2.54182e-09	18268
cg08868379	chr11	75946452	-	0.0170945	1.01769e-11	2.54182e-09	115409
cg16241861	chr14	103995231	+	0.04795	1.01944e-11	2.54481e-09	6589
cg12703142	chr10	38299574	-	0.0304795	1.02051e-11	2.54609e-09	27517
cg07675399	chr18	47814227	-	0.0186398	1.02145e-11	2.54706e-09	95508
cg19670286	chr5	137610127	-	0.0211865	1.02207e-11	2.5472e-09	70771
cg25307277	chr6	26124601	-	0.0212929	1.02352e-11	2.54944e-09	69939
cg10947827	chr2	201980652	-	0.0338323	1.0264e-11	2.55098e-09	25351
cg00990884	chr10	94608189	+	0.0234009	1.02743e-11	2.55098e-09	55800
cg10607812	chr22	38082319	-	0.0305333	1.0282e-11	2.55098e-09	27371
cg20426860	chr19	19248839	+	0.0314375	1.02831e-11	2.55098e-09	25060
cg25312118	chr6	35227386	-	0.0182697	1.02871e-11	2.55098e-09	99840
cg01643628	chr8	59323755	+	0.0195417	1.02935e-11	2.55098e-09	85598
cg08610201	chr19	1491082	-	0.0202601	1.02949e-11	2.55098e-09	78699
cg01230491	chr9	117044	-	0.0437068	1.02961e-11	2.55098e-09	124870
cg22516733	chr7	2281617	+	0.0194604	1.03007e-11	2.55098e-09	86472
cg14779106	chr5	133747446	-	0.0402758	1.0303e-11	2.55098e-09	125725
cg07489123	chr19	1812466	-	0.0235964	1.03117e-11	2.55098e-09	54637
cg07052010	chr16	12009989	-	0.0183364	1.03118e-11	2.55098e-09	99038
cg03553604	chr18	67956589	-	0.0222462	1.03137e-11	2.55098e-09	63019
cg02064080	chr19	53039534	-	0.0426998	1.03639e-11	2.56203e-09	144580
cg27549887	chr15	48623952	-	0.024111	1.03718e-11	2.56259e-09	51867
cg02665744	chr19	50223325	-	0.0476698	1.03804e-11	2.56333e-09	155221
cg11073494	chr7	100895565	-	0.0192345	1.04037e-11	2.56772e-09	88915
cg08456130	chr6	151773385	+	0.0334935	1.04286e-11	2.57198e-09	20535
cg04522040	chr19	11039280	+	0.0192763	1.04322e-11	2.57198e-09	88447
cg22349780	chr12	51984943	-	0.0248796	1.04407e-11	2.57268e-09	47889
cg15674719	chr19	1407747	-	0.0236797	1.04846e-11	2.58213e-09	54191
cg26492318	chr16	68344786	+	0.0155435	1.04938e-11	2.58217e-09	139790
cg21758133	chr3	71179796	+	0.0295313	1.04961e-11	2.58217e-09	30111
cg24681895	chr8	145743681	-	0.0272079	1.05174e-11	2.58604e-09	37926
cg09567837	chr17	43025159	+	0.0209011	1.05425e-11	2.59045e-09	73137
cg07059052	chr16	2828302	+	0.0170619	1.05583e-11	2.59045e-09	115888
cg05810369	chr8	38326209	+	0.0247806	1.05668e-11	2.59045e-09	48365
cg07187069	chr13	28404269	-	0.0185663	1.05677e-11	2.59045e-09	96369
cg21868703	chr1	145516067	-	0.0152702	1.05687e-11	2.59045e-09	144533
cg06726602	chr19	36360396	-	0.022321	1.05692e-11	2.59045e-09	62561
cg09773150	chr17	3796596	+	0.0246588	1.06106e-11	2.59802e-09	48976
cg00867080	chr14	105647407	-	0.0187547	1.06114e-11	2.59802e-09	94240
cg18467083	chr12	56224311	+	0.0266831	1.06181e-11	2.59825e-09	39937
cg13153394	chr3	45209196	-	0.0163442	1.06489e-11	2.60127e-09	126655
cg21809257	chr1	154955635	+	0.0221848	1.06504e-11	2.60127e-09	63431
cg09420665	chr10	70748495	-	0.0195287	1.06507e-11	2.60127e-09	85733
cg08828607	chr5	96519465	-	0.0196638	1.06531e-11	2.60127e-09	84377
cg09788123	chr6	26533540	-	0.0243715	1.06696e-11	2.60391e-09	50497
cg07471962	chr14	55368706	-	0.0187099	1.06826e-11	2.60467e-09	94762
cg00979000	chr1	11898805	+	0.027093	1.0684e-11	2.60467e-09	38379
cg22085055	chr6	27661905	-	0.0309644	1.07182e-11	2.61162e-09	26270
cg26010562	chr1	27191251	-	0.0190872	1.07348e-11	2.61428e-09	90532
cg06916012	chr2	220363862	-	0.0332744	1.07742e-11	2.62053e-09	20985
cg08689784	chr19	9420290	-	0.0170515	1.07774e-11	2.62053e-09	116047
cg26410311	chr13	111214187	+	0.0231469	1.07776e-11	2.62053e-09	57300
cg15338887	chr7	100184356	-	0.0174587	1.08094e-11	2.62686e-09	110243
cg19929646	chr13	73356406	-	0.0215068	1.08164e-11	2.62717e-09	68234
cg16382382	chr1	92351047	+	0.0182105	1.08451e-11	2.63274e-09	100513
cg25143070	chr1	65432346	+	0.0236263	1.08524e-11	2.63312e-09	54485
cg07537798	chr16	3507735	-	0.0169423	1.08609e-11	2.63378e-09	117652
cg21041514	chr17	40333411	+	0.0180769	1.08666e-11	2.63378e-09	102130
cg01043997	chr6	30689219	-	0.0305337	1.08735e-11	2.63406e-09	28614
cg22959159	chr7	72993040	-	0.0257205	1.08949e-11	2.63763e-09	43991
cg10634964	chr2	220094514	-	0.022471	1.08997e-11	2.63763e-09	61592
cg20090551	chr11	2421291	-	0.0272941	1.09391e-11	2.64317e-09	37607
cg01930621	chr19	52408350	+	0.0206216	1.09425e-11	2.64317e-09	75516
cg24264674	chr11	8285509	+	0.019358	1.09494e-11	2.64317e-09	87565
cg06889339	chr6	168197625	+	0.0418281	1.09509e-11	2.64317e-09	9035
cg18387343	chr1	27248345	-	0.0196284	1.09514e-11	2.64317e-09	84703
cg05547654	chr16	89626678	+	0.0223533	1.09705e-11	2.64638e-09	62356
cg26218726	chr12	122018391	-	0.0251377	1.09938e-11	2.64833e-09	46635
cg04737361	chr2	215674584	-	0.0281011	1.09957e-11	2.64833e-09	34704
cg27481141	chr11	68816453	-	0.0137762	1.09958e-11	2.64833e-09	172565
cg06078874	chr1	231114777	+	0.0211465	1.10046e-11	2.64904e-09	71080
cg01064573	chr1	2344133	-	0.0180379	1.10111e-11	2.64922e-09	102624
cg24418792	chr10	104153828	-	0.01594	1.10181e-11	2.64952e-09	133181
cg09661337	chr16	29984790	-	0.0247622	1.10354e-11	2.65229e-09	48468
cg10190813	chr7	48018530	-	0.0778822	1.10757e-11	2.65943e-09	6730
cg10356655	chr2	677101	+	0.0180312	1.10799e-11	2.65943e-09	102723
cg12516337	chr8	125551181	+	0.0204384	1.10825e-11	2.65943e-09	77099
cg23369017	chr11	507006	+	0.0138724	1.11023e-11	2.66094e-09	170695
cg13379827	chr1	65468782	+	0.0188033	1.11051e-11	2.66094e-09	93677
cg15422050	chr6	88412138	+	0.0192591	1.11072e-11	2.66094e-09	88639
cg03191565	chr19	47987374	+	0.0216513	1.11187e-11	2.66094e-09	67141
cg24489813	chr12	53574330	+	0.0147195	1.11218e-11	2.66094e-09	154454
cg05002041	chr16	23652837	-	0.0697252	1.11236e-11	2.66094e-09	1918
cg20397358	chr22	38597902	-	0.0296866	1.1158e-11	2.66699e-09	29689
cg02926622	chr6	144386041	+	0.026118	1.11641e-11	2.66699e-09	42249
cg27661600	chr12	56101736	+	0.0245595	1.11664e-11	2.66699e-09	49508
cg14677014	chr10	15001504	+	0.0218373	1.1197e-11	2.67293e-09	65825
cg04456666	chr15	40615783	+	0.0175005	1.12195e-11	2.67578e-09	109661
cg17259741	chr4	4291994	-	0.0191513	1.12206e-11	2.67578e-09	89823
cg19051504	chr22	41032662	+	0.0174629	1.1229e-11	2.67637e-09	110181
cg01745690	chr7	43798100	-	0.0166759	1.1243e-11	2.67832e-09	121620
cg25034947	chr1	168148380	+	0.015846	1.12706e-11	2.68169e-09	134737
cg19203504	chr2	210867411	-	0.05661	1.12738e-11	2.68169e-09	114899
cg21533369	chr22	31892152	+	0.0203368	1.12775e-11	2.68169e-09	77998
cg18755114	chr2	209119030	-	0.0198576	1.12805e-11	2.68169e-09	82440
cg17008164	chr15	31507824	-	0.0231576	1.12994e-11	2.68255e-09	57231
cg01078871	chr14	39901508	+	0.0203701	1.13053e-11	2.68255e-09	77707
cg13243329	chr1	212782207	+	0.0190026	1.13071e-11	2.68255e-09	91434
cg06282029	chr10	43916063	+	0.0130414	1.13075e-11	2.68255e-09	187212
cg13487185	chr1	29213677	-	0.020755	1.13222e-11	2.68466e-09	74399
cg21076935	chr2	10861602	+	0.0259883	1.13497e-11	2.68958e-09	42810
cg19562400	chr15	91260453	-	0.0283762	1.13547e-11	2.68958e-09	33740
cg23494874	chr4	83812516	-	0.0149057	1.13752e-11	2.69152e-09	151048
cg15805162	chr19	20150317	-	0.0344094	1.13812e-11	2.69152e-09	18663
cg16296902	chr5	43396802	+	0.0467953	1.1386e-11	2.69152e-09	5548
cg07667367	chr4	177116832	-	0.0199005	1.13864e-11	2.69152e-09	82013
cg03373857	chr7	74489715	-	0.0176443	1.14278e-11	2.69992e-09	107727
cg12391232	chr1	155247117	+	0.0177291	1.14428e-11	2.70127e-09	106581
cg23593145	chr1	110754004	-	0.0214241	1.14453e-11	2.70127e-09	68891
cg00437311	chr19	37178174	+	0.0482125	1.14572e-11	2.7027e-09	31058
cg26125625	chr3	124860871	-	0.0177022	1.14675e-11	2.70373e-09	106954
cg02109766	chr2	113402680	-	0.0171107	1.14882e-11	2.70617e-09	115170
cg02374680	chr20	36322378	+	0.0242881	1.14971e-11	2.70617e-09	50914
cg02717166	chr17	42767007	+	0.0245689	1.15007e-11	2.70617e-09	49457
cg27227643	chr15	59949760	-	0.017976	1.15014e-11	2.70617e-09	103420
cg03771878	chr16	30760186	-	0.0176158	1.15123e-11	2.70719e-09	108127
cg21608195	chr8	30891249	-	0.0301792	1.15176e-11	2.70719e-09	43411
cg27114661	chr2	242255285	-	0.0171719	1.1529e-11	2.70809e-09	114271
cg22477374	chr7	11013361	-	0.0171556	1.15442e-11	2.70809e-09	114518
cg12103453	chr17	635598	+	0.0193855	1.15444e-11	2.70809e-09	87293
cg10774636	chr19	42722032	+	0.0183139	1.15492e-11	2.70809e-09	99308
cg22922289	chr19	58125559	+	0.0230387	1.15509e-11	2.70809e-09	57971
cg13000219	chr12	21590632	+	0.0495204	1.15693e-11	2.71019e-09	133776
cg08087125	chr6	32095960	-	0.0137814	1.15717e-11	2.71019e-09	172457
cg02921350	chr14	69260300	+	0.0203252	1.16025e-11	2.71603e-09	78110
cg03850234	chr1	246862759	-	0.0245311	1.16412e-11	2.72369e-09	49654
cg21784134	chr5	159848731	+	0.0295492	1.16615e-11	2.72704e-09	30057
cg08446930	chr16	3033822	+	0.0212145	1.16729e-11	2.72783e-09	70532
cg11897831	chr20	21106483	+	0.0221188	1.16767e-11	2.72783e-09	63871
cg26329144	chr14	93214603	+	0.0196537	1.16988e-11	2.7316e-09	84483
cg26303908	chr4	44728763	-	0.0328466	1.17098e-11	2.73278e-09	21854
cg26167744	chr12	124068794	+	0.033693	1.17201e-11	2.73378e-09	20126
cg11621667	chr7	39662995	-	0.0186528	1.17398e-11	2.73473e-09	95372
cg14682718	chr19	9695197	-	0.0156752	1.17444e-11	2.73473e-09	137642
cg16841327	chr22	46466183	+	0.0186389	1.17447e-11	2.73473e-09	95518
cg09441395	chr12	48500072	-	0.014807	1.17564e-11	2.73473e-09	152869
cg12479630	chr1	28157569	-	0.0224273	1.17583e-11	2.73473e-09	61868
cg12209214	chr20	2083359	+	0.0189987	1.17599e-11	2.73473e-09	91479
cg24991780	chr15	45076972	+	0.0403659	1.17723e-11	2.73621e-09	154416
cg12666819	chr8	125551705	-	0.0237134	1.18063e-11	2.74273e-09	54931
cg10486505	chr21	47743117	+	0.0252795	1.18277e-11	2.74632e-09	45993
cg10105999	chr11	65337913	+	0.0164489	1.18556e-11	2.75141e-09	125085
cg23100370	chr2	109336342	-	0.0323944	1.18779e-11	2.75519e-09	22857
cg14510729	chr3	197463757	+	0.01855	1.18949e-11	2.75773e-09	96552
cg06787669	chr7	45018789	+	0.0152473	1.19159e-11	2.76121e-09	144946
cg05164514	chr4	148605397	+	0.0135593	1.19251e-11	2.76194e-09	176848
cg24500422	chr6	31708278	-	0.0284526	1.19722e-11	2.77145e-09	63458
cg03618177	chr1	26437494	+	0.024662	1.19849e-11	2.77299e-09	48957
cg25190465	chr15	40074781	+	0.016698	1.2005e-11	2.77572e-09	121293
cg22855438	chr1	67395917	-	0.0205244	1.20088e-11	2.77572e-09	76356
cg04008888	chr11	68622739	-	0.0237112	1.20195e-11	2.77629e-09	54027
cg27002758	chr8	87354745	-	0.0206252	1.20233e-11	2.77629e-09	75477
cg12344247	chr6	170615455	+	0.0276821	1.20684e-11	2.7853e-09	36248
cg12655621	chr3	133380788	-	0.0164827	1.21198e-11	2.79547e-09	124580
cg05930400	chr1	36273677	+	0.0207278	1.21292e-11	2.79547e-09	74616
cg09818502	chr8	134584250	-	0.0224103	1.21308e-11	2.79547e-09	61991
cg23345579	chr4	17615910	+	0.0294273	1.21496e-11	2.79841e-09	30444
cg14075496	chr9	4679516	-	0.021034	1.22115e-11	2.81037e-09	71989
cg04310649	chr10	35416472	+	0.0269461	1.22138e-11	2.81037e-09	38914
cg19926161	chr18	54306001	+	0.0147156	1.22279e-11	2.8122e-09	154528
cg21980685	chr6	90348553	-	0.0161958	1.22446e-11	2.8134e-09	129028
cg14572758	chr17	37026306	+	0.0161969	1.22454e-11	2.8134e-09	129007
cg19582212	chr2	74881474	-	0.0199905	1.22628e-11	2.81387e-09	81143
[truncated: 44,019 more rows]

## Sheet: Table S4 - Genes
Table S4 - Genes
id	Chr	Start (Hg19)	End (Hg19)	symbol	entrezID	mean.mean.diff	comb.p.val	comb.p.adj.fdr	combinedRank	num.sites
ENSG00000243977	chr3	179367282	179367988	NA	NA	0.0692049	4.46056e-15	1.32661e-10	2121	1
ENSG00000152726	chr10	47894023	47949412	FAM21B	55747_101930591	-0.0390947	1.02519e-13	1.5245e-09	15819	1
ENSG00000262155	chr16	25078258	25080264	NA	283887	0.0220883	3.92505e-13	3.89116e-09	1262	2
ENSG00000196861	chr17	59667894	59668541	NA	NA	0.0426664	6.9824e-13	5.19159e-09	12151	1
ENSG00000235172	chr5	169758433	169760883	NA	257358	0.0207908	8.98647e-13	5.34533e-09	1560	1
ENSG00000266070	chr9	130548112	130548202	MIR3960	100616250	0.025959	5.23773e-12	2.59625e-08	736	1
ENSG00000270482	chr12	118813155	118814080	NA	NA	0.016707	1.02835e-11	4.36918e-08	3286	2
ENSG00000196890	chr1	228645808	228646259	HIST3H2BB	128312	0.021249	1.31827e-11	4.90085e-08	1440	3
ENSG00000262484	chr19	39399620	39402798	CCER2	643669	-0.0310607	1.77876e-11	5.87803e-08	17351	1
ENSG00000211575	chr1	94312388	94312467	MIR760	100126348	0.0256125	2.16883e-11	6.45033e-08	772	1
ENSG00000197697	chr6	26183958	26184454	HIST1H2BE	8339_8343_8344_8346_8347	0.0395528	3.12175e-11	8.44036e-08	902	3
ENSG00000272432	chr1	25574328	25574812	NA	NA	0.0194547	9.07693e-11	1.2571e-07	1972	2
ENSG00000224520	chr1	157043049	157044495	KRT8P45	NA	0.0314523	7.32973e-11	1.2571e-07	14643	2
ENSG00000260101	chr2	64749321	64751227	NA	NA	0.0196669	9.29904e-11	1.2571e-07	1888	3
ENSG00000264219	chr3	25706364	25706430	MIR4442	100616477	0.0181325	6.19808e-11	1.2571e-07	2516	1
ENSG00000231982	chr3	186544338	186545126	NA	NA	0.0193479	8.60368e-11	1.2571e-07	2004	4
ENSG00000229896	chr6	12007903	12009089	NA	NA	0.0196843	8.62931e-11	1.2571e-07	1879	2
ENSG00000199036	chr6	33175612	33175721	MIR219-1	407002	0.0176552	9.23708e-11	1.2571e-07	2739	3
ENSG00000263378	chr6	73972731	73972807	NA	NA	0.0193363	5.13221e-11	1.2571e-07	2007	1
ENSG00000257576	chr12	56904786	56906487	NA	NA	0.0380447	9.18362e-11	1.2571e-07	10426	1
ENSG00000259877	chr16	89281638	89284061	NA	NA	0.0205983	8.19787e-11	1.2571e-07	1619	6
ENSG00000263565	chr17	73780602	73780688	MIR4738	100616282	0.0180213	8.4376e-11	1.2571e-07	2563	4
ENSG00000124575	chr6	26234440	26235216	HIST1H1D	3007	0.0190678	1.03642e-10	1.34018e-07	2113	3
ENSG00000177764	chr20	277737	280965	ZCCHC3	85364	0.0176873	1.14876e-10	1.42356e-07	2726	10
ENSG00000273141	chr18	11908711	11909222	NA	NA	0.0187302	1.22969e-10	1.46289e-07	2250	7
ENSG00000229750	chr2	176032632	176033250	NA	NA	0.0173548	1.69982e-10	1.80744e-07	2899	6
ENSG00000255651	chr11	63534816	63536113	NA	NA	0.029125	1.5849e-10	1.80744e-07	499	2
ENSG00000266040	chr17	36859733	36862514	NA	101929533	0.0215032	1.70163e-10	1.80744e-07	1385	12
ENSG00000200795	chr12	120730900	120731040	RNU4-1	26835	0.0567891	1.76299e-10	1.80804e-07	81	1
ENSG00000159352	chr1	151227179	151239955	PSMD4	5710	0.022439	2.37832e-10	1.81396e-07	1193	4
ENSG00000179085	chr1	155112367	155113071	DPM3	54344	0.017042	2.18305e-10	1.81396e-07	3077	5
ENSG00000222888	chr3	53916213	53916296	NA	NA	0.0147663	1.99128e-10	1.81396e-07	4989	1
ENSG00000146066	chr5	175815748	175816772	HIGD2A	192286	0.018648	2.37868e-10	1.81396e-07	2278	6
ENSG00000198339	chr6	27107076	27108418	HIST1H4I	8294_8359_8360_8361_8362_8363_8364_8365_8366_8367_8368_8370_121504_554313	0.0197361	1.85362e-10	1.81396e-07	1867	8
ENSG00000261455	chr7	152160871	152162634	LINC01003	100128822	0.0186706	2.26292e-10	1.81396e-07	2270	9
ENSG00000207601	chr11	61559967	61560033	MIR611	693196	0.0152237	2.15772e-10	1.81396e-07	4507	3
ENSG00000167797	chr11	67273968	67276120	CDK2AP2	10263	0.0328895	2.0761e-10	1.81396e-07	2510	4
ENSG00000121350	chr12	21590549	21623300	PYROXD1	79912	0.0272557	1.90407e-10	1.81396e-07	628	3
ENSG00000258651	chr14	39572344	39573016	NA	NA	0.0212127	2.32078e-10	1.81396e-07	1456	9
ENSG00000264349	chr1	154948169	154948259	MIR4258	100423020	0.0197918	2.86594e-10	1.83534e-07	1855	1
ENSG00000138399	chr2	170386259	170430385	FASTKD1	79675	0.0136201	3.02383e-10	1.83534e-07	6351	2
ENSG00000266751	chr5	133561448	133561543	MIR3661	100500905	0.0478599	2.80272e-10	1.83534e-07	71	1
ENSG00000246323	chr5	137368463	137372955	NA	NA	0.0210432	2.90197e-10	1.83534e-07	1499	11
ENSG00000187837	chr6	26055968	26056699	HIST1H1C	3006	0.0220563	2.54479e-10	1.83534e-07	1266	5
ENSG00000256018	chr6	26271146	26271612	HIST1H3G	8350_8351_8352_8353_8354_8355_8356_8357_8358_8968	0.0382954	3.01094e-10	1.83534e-07	946	5
ENSG00000254876	chr9	100000731	100059596	NA	100499484	0.0217052	2.80328e-10	1.83534e-07	1329	1
ENSG00000059804	chr12	8071826	8088871	SLC2A3	6515	0.0200422	2.6799e-10	1.83534e-07	1788	3
ENSG00000173988	chr13	46786083	46851501	LRRC63	220416	0.017802	2.92554e-10	1.83534e-07	2668	1
ENSG00000165527	chr14	50359810	50361490	ARF6	382	0.0278442	2.74879e-10	1.83534e-07	590	3
ENSG00000217275	chr6	26202384	26202882	NA	NA	0.0339282	3.20236e-10	1.85433e-07	12383	1
ENSG00000235924	chr10	81741595	81741968	ZNRF2P3	NA	0.0152668	3.11841e-10	1.85433e-07	4459	1
ENSG00000171858	chr20	60962172	60963576	RPS21	6227	0.0203283	3.24217e-10	1.85433e-07	1698	3
ENSG00000143742	chr1	225965531	225978168	SRP9	6726	0.0272635	3.60648e-10	1.95522e-07	5705	5
ENSG00000254400	chr11	6624872	6625650	NA	NA	0.0170972	3.56975e-10	1.95522e-07	3040	9
ENSG00000187193	chr16	56716336	56718108	MT1X	4501	0.0210582	3.62526e-10	1.95522e-07	1496	5
ENSG00000266473	chr17	65240953	65241922	NA	NA	0.0196651	3.68152e-10	1.95522e-07	1889	4
ENSG00000248925	chr5	269973	271631	NA	102467073	0.0190403	3.81668e-10	1.9571e-07	2129	8
ENSG00000105677	chr19	36036497	36038428	TMEM147	10430	0.0166932	3.79528e-10	1.9571e-07	3299	3
ENSG00000266372	chr7	100081381	100081466	NA	NA	0.0151339	3.98525e-10	2.00207e-07	4586	1
ENSG00000207707	chr19	14640355	14640452	MIR639	693224	0.0128008	4.10633e-10	2.00207e-07	7396	7
ENSG00000247315	chr20	278214	280961	NA	NA	0.0168488	4.06142e-10	2.00207e-07	3198	4
ENSG00000114784	chr3	40351175	40353915	EIF1B	10289	0.0209562	4.5527e-10	2.16752e-07	1515	3
ENSG00000264624	chr17	72744752	72744838	MIR3615	100500847	0.0151789	4.59143e-10	2.16752e-07	4550	1
ENSG00000269038	chr11	64546426	64546877	NA	NA	0.0223173	4.82787e-10	2.24353e-07	1212	2
ENSG00000226853	chr2	175352117	175353114	NA	NA	0.0197362	4.92467e-10	2.2533e-07	1866	3
ENSG00000180376	chr3	56591189	56655846	CCDC66	285331	0.0183897	5.18893e-10	2.33824e-07	2392	3
ENSG00000099860	chr19	2476120	2478257	GADD45B	4616	0.0233112	5.41637e-10	2.4043e-07	1045	5
ENSG00000178917	chr3	44540462	44552128	ZNF852	285346	0.0207289	5.63151e-10	2.42734e-07	1571	2
ENSG00000261218	chr16	81771853	81801311	NA	101928342	0.0185451	5.57113e-10	2.42734e-07	2321	2
ENSG00000255384	chr11	118303836	118305921	NA	NA	0.0215544	5.75076e-10	2.44333e-07	1368	2
ENSG00000143977	chr2	70508494	70520903	SNRPG	6637	0.0183144	6.31107e-10	2.4697e-07	2430	6
ENSG00000245556	chr5	77638189	77656331	NA	728769	0.0166821	6.14005e-10	2.4697e-07	3306	10
ENSG00000228439	chr6	99968569	99979794	TSTD3	NA	0.0182359	6.26362e-10	2.4697e-07	2469	3
ENSG00000229974	chr7	134832797	134832916	NA	NA	0.0175256	6.19127e-10	2.4697e-07	2799	2
ENSG00000150773	chr11	111934734	111944998	PIH1D2	120379	0.0180684	5.90813e-10	2.4697e-07	2541	9
ENSG00000237296	chr16	22448329	22503541	SMG1P1	641298	0.0142395	6.03894e-10	2.4697e-07	5555	1
ENSG00000260035	chr15	45492523	45492830	NA	NA	0.0155387	6.47476e-10	2.50085e-07	4210	2
ENSG00000270673	chr8	64080284	64081001	YTHDF3-AS1	101410533	0.0160908	6.70174e-10	2.55534e-07	3740	4
ENSG00000006634	chr7	87505531	87538856	DBF4	10926	0.020909	6.83584e-10	2.57348e-07	1533	10
ENSG00000273394	chr3	113665852	113666417	NA	NA	0.0263035	7.26435e-10	2.66727e-07	703	2
ENSG00000146223	chr6	42847356	42857663	RPL7L1	285855	0.0237056	7.22887e-10	2.66727e-07	995	9
ENSG00000272953	chr7	5465401	5466032	NA	NA	0.0224852	7.55522e-10	2.74024e-07	1178	3
ENSG00000234608	chr12	112277571	112280706	MAPKAPK5-AS1	51275	0.0194997	8.00344e-10	2.86783e-07	1951	15
ENSG00000174652	chr19	9523272	9546254	ZNF266	10781	0.0147812	8.3054e-10	2.94061e-07	4971	7
ENSG00000272248	chr6	4018947	4019436	NA	NA	0.0185051	8.46028e-10	2.9602e-07	2339	4
ENSG00000244879	chr15	50647525	50659636	GABPB1-AS1	100129387	0.0140283	8.8644e-10	3.06554e-07	5825	11
ENSG00000273233	chr2	29033147	29033572	NA	NA	0.0187408	9.54883e-10	3.17967e-07	2246	3
ENSG00000114902	chr3	52738971	52742182	SPCS1	28972	0.0182483	9.5731e-10	3.17967e-07	2462	15
ENSG00000196176	chr6	26021907	26022278	HIST1H4A	8294_8359_8360_8361_8362_8363_8364_8365_8366_8367_8368_8370_121504_554313	0.017904	9.5786e-10	3.17967e-07	2612	5
ENSG00000156502	chr10	70939988	70968855	SUPV3L1	6832	0.0172501	9.68098e-10	3.17967e-07	2957	8
ENSG00000175334	chr11	65769550	65771620	BANF1	8815	0.0248739	9.72899e-10	3.17967e-07	851	9
ENSG00000215014	chr1	1510355	1511373	NA	NA	0.0149281	1.00686e-09	3.2199e-07	4798	8
ENSG00000230555	chr10	43916186	43917548	NA	NA	0.0191433	1.0013e-09	3.2199e-07	2083	2
ENSG00000167110	chr9	131018108	131038274	GOLGA2	2801	0.0304369	1.09538e-09	3.46572e-07	3833	5
ENSG00000224614	chr3	195634947	195638128	TNK2-AS1	NA	0.020347	1.16109e-09	3.56194e-07	1692	7
ENSG00000269921	chr4	57253791	57254319	NA	NA	0.0165041	1.16048e-09	3.56194e-07	3425	2
ENSG00000166855	chr15	65440557	65477680	CLPX	10845	0.013781	1.1737e-09	3.56194e-07	6156	9
ENSG00000259827	chr16	56716382	56721719	NA	NA	0.0157413	1.17017e-09	3.56194e-07	4032	4
ENSG00000174839	chr3	57611184	57678816	DENND6A	201627	0.0195372	1.20496e-09	3.61988e-07	1937	3
ENSG00000234286	chr7	23719814	23720405	NA	NA	0.0309558	1.23698e-09	3.64194e-07	403	5
ENSG00000104472	chr8	141521397	141527236	CHRAC1	54108	0.0232331	1.22663e-09	3.64194e-07	1066	6
ENSG00000266006	chr11	61276068	61276129	MIR4488	100616470	0.0126048	1.24904e-09	3.64194e-07	7695	1
ENSG00000272449	chr1	2477904	2478899	NA	NA	0.0145007	1.42906e-09	3.69603e-07	5272	4
ENSG00000270103	chr1	28975112	28975245	RNU11	26824	0.0178112	1.39191e-09	3.69603e-07	2663	1
ENSG00000251000	chr5	95170128	95170750	NA	NA	0.0137965	1.39217e-09	3.69603e-07	6139	1
ENSG00000235781	chr6	30484043	30486994	NA	NA	0.0214304	1.28954e-09	3.69603e-07	1401	5
ENSG00000062582	chr7	43906157	43909492	MRPS24	64951	0.0185523	1.34413e-09	3.69603e-07	2316	11
ENSG00000227053	chr7	100657601	100660889	NA	NA	0.0259548	1.3609e-09	3.69603e-07	738	3
ENSG00000136888	chr9	117350026	117360653	ATP6V1G1	9550	0.0167713	1.38128e-09	3.69603e-07	3245	3
ENSG00000149761	chr11	63993413	63998158	NUDT22	84304	0.0200341	1.4197e-09	3.69603e-07	1792	23
ENSG00000204370	chr11	111957497	111990353	SDHD	6392	0.0231924	1.29506e-09	3.69603e-07	1072	11
ENSG00000066117	chr12	50478755	50494495	SMARCD1	6602	0.0190776	1.40012e-09	3.69603e-07	2110	9
ENSG00000111229	chr12	110872630	110888227	ARPC3	10094	0.0157542	1.42915e-09	3.69603e-07	4017	7
ENSG00000265991	chr16	30886587	30886644	MIR4519	100616231	0.0162199	1.33712e-09	3.69603e-07	3632	1
ENSG00000105672	chr19	36132647	36135773	ETV2	2116	0.025461	1.30744e-09	3.69603e-07	790	6
ENSG00000173041	chr7	63980262	64023484	ZNF680	340252	0.0320976	1.44618e-09	3.70782e-07	487	3
ENSG00000198366	chr6	26020718	26021186	HIST1H3A	8350_8351_8352_8353_8354_8355_8356_8357_8358_8968	0.0268651	1.48693e-09	3.74769e-07	657	3
ENSG00000225335	chr22	18559293	18561650	NA	NA	0.0163522	1.47504e-09	3.74769e-07	3533	12
ENSG00000230013	chr9	107753077	107754062	NA	101928579	0.0208824	1.58998e-09	3.97375e-07	1538	1
ENSG00000076053	chr11	114270752	114284925	RBM7	10179	0.0168585	1.60533e-09	3.97867e-07	3192	12
ENSG00000233849	chr2	70528583	70529204	NA	NA	0.0167294	1.67847e-09	4.09381e-07	3276	4
ENSG00000269246	chr19	39832413	39832585	NA	NA	0.0169505	1.67932e-09	4.09381e-07	3131	1
ENSG00000235192	chr2	166651361	166666520	NA	NA	0.0233003	1.73041e-09	4.09747e-07	1047	1
ENSG00000253744	chr5	65439984	65440623	NA	NA	0.0161	1.75653e-09	4.09747e-07	3732	9
ENSG00000259251	chr15	62352702	62354633	NA	101928907	0.0191352	1.75665e-09	4.09747e-07	2086	6
ENSG00000204957	chr19	42746927	42749125	NA	NA	0.0161763	1.76348e-09	4.09747e-07	3665	6
ENSG00000269407	chr20	23330015	23334066	NA	NA	0.0161902	1.71824e-09	4.09747e-07	3658	12
ENSG00000273199	chr21	37692090	37692968	NA	NA	0.0148499	1.74741e-09	4.09747e-07	4887	12
ENSG00000242798	chr7	99712837	99724762	NA	NA	0.0165678	1.77733e-09	4.09763e-07	3388	20
ENSG00000225783	chr22	27042392	27072438	MIAT	440823	0.0158604	1.80838e-09	4.13715e-07	3927	21
ENSG00000136243	chr7	23221446	23240630	NUPL2	11097	0.0232292	1.88443e-09	4.18245e-07	1068	7
ENSG00000264875	chr8	117886967	117887039	MIR3610	100500914	0.0189649	1.88014e-09	4.18245e-07	2160	1
ENSG00000120860	chr12	102406705	102455927	CCDC53	51019	0.0184895	1.8669e-09	4.18245e-07	2344	9
ENSG00000269425	chr19	4339574	4343488	NA	NA	0.0195142	1.84331e-09	4.18245e-07	1945	6
ENSG00000228606	chr1	160231534	160232568	NA	NA	0.0146394	1.90102e-09	4.18801e-07	5129	11
ENSG00000271122	chr7	35734824	35739023	NA	NA	0.0226576	1.9213e-09	4.20156e-07	1148	9
ENSG00000184678	chr1	149856010	149858232	HIST2H2BE	8349	0.0182939	1.98651e-09	4.21848e-07	2442	10
ENSG00000253515	chr2	46726870	46728417	NA	NA	0.0197713	2.01414e-09	4.21848e-07	1859	2
ENSG00000244265	chr3	150479724	150480325	SIAH2-AS1	NA	0.020801	1.98299e-09	4.21848e-07	1557	5
ENSG00000168298	chr6	26156559	26157343	HIST1H1E	3008	0.0177748	1.95411e-09	4.21848e-07	2683	4
ENSG00000270175	chr12	53893946	53894720	NA	NA	0.0160934	1.96744e-09	4.21848e-07	3737	4
ENSG00000223461	chr22	19109042	19112016	NA	NA	0.0229401	2.00595e-09	4.21848e-07	1118	9
ENSG00000228150	chr1	10002981	10010032	NA	NA	0.0184217	2.08038e-09	4.24303e-07	2374	8
ENSG00000250734	chr1	151584514	151585839	NA	NA	0.0168973	2.08293e-09	4.24303e-07	3165	11
ENSG00000141741	chr17	37884749	37887040	MIEN1	84299	0.0175153	2.07318e-09	4.24303e-07	2806	10
ENSG00000273254	chr21	30396576	30397211	NA	NA	0.0175867	2.0485e-09	4.24303e-07	2765	6
ENSG00000188171	chr19	20802867	20844402	ZNF626	199777	0.0359931	2.10402e-09	4.25686e-07	722	1
ENSG00000149541	chr11	62382768	62389647	B3GAT3	26229	0.0184252	2.14835e-09	4.31716e-07	2369	8
ENSG00000074935	chr6	112391980	112408732	TUBE1	51175	0.0187578	2.18469e-09	4.36072e-07	2236	9
ENSG00000185130	chr6	27775257	27775709	HIST1H2BL	8340	0.0426196	2.23862e-09	4.40919e-07	2303	3
ENSG00000111669	chr12	6976283	6980112	TPI1	7167	0.0145076	2.23687e-09	4.40919e-07	5259	17
ENSG00000181773	chr1	27719148	27722318	GPR3	2827	0.0222489	2.28445e-09	4.45728e-07	1225	4
ENSG00000167088	chr18	19192228	19210417	SNRPD1	6632	0.0154344	2.29301e-09	4.45728e-07	4304	4
ENSG00000197780	chr1	109605108	109618624	TAF13	6884	0.00941548	2.31524e-09	4.46038e-07	12755	4
ENSG00000247373	chr12	124066767	124069662	NA	NA	0.0220051	2.3246e-09	4.46038e-07	1278	11
ENSG00000159214	chr1	44457031	44462200	CCDC24	149473	0.0102438	2.35395e-09	4.47868e-07	11342	12
ENSG00000260464	chr1	94312730	94314495	NA	NA	0.0175251	2.3719e-09	4.47868e-07	2800	7
ENSG00000266264	chr14	36278418	36278506	NA	NA	0.0156046	2.37931e-09	4.47868e-07	4150	2
ENSG00000248564	chr4	331886	332372	NA	NA	0.0390697	2.41464e-09	4.51659e-07	395	3
ENSG00000270330	chr1	8002432	8002786	NA	NA	0.0168756	2.57993e-09	4.54664e-07	3179	3
ENSG00000261595	chr1	113258294	113260418	NA	NA	0.0128275	2.50016e-09	4.54664e-07	7363	4
ENSG00000271380	chr1	154934301	154935099	NA	NA	0.0130183	2.51685e-09	4.54664e-07	7121	5
ENSG00000231663	chr1	234508553	234509339	NA	101927765	0.0155576	2.51566e-09	4.54664e-07	4187	11
ENSG00000240024	chr3	183165396	183173801	LINC00888	100505687	0.0143246	2.49918e-09	4.54664e-07	5451	5
ENSG00000232909	chr6	35701644	35704724	NA	285847	0.0112562	2.48223e-09	4.54664e-07	9663	3
ENSG00000165410	chr14	35179593	35184029	CFL2	1073	0.0228372	2.59886e-09	4.54664e-07	1130	9
ENSG00000223496	chr16	70284134	70285833	EXOSC6	118460	0.0123339	2.53871e-09	4.54664e-07	8084	5
ENSG00000142444	chr19	11039409	11044211	C19orf52	90580	0.0118475	2.57425e-09	4.54664e-07	8804	8
ENSG00000256229	chr19	20278037	20311299	ZNF486	90649	0.0251645	2.59687e-09	4.54664e-07	820	4
ENSG00000171695	chr20	62714733	62715712	C20orf201	198437	0.0170199	2.5716e-09	4.54664e-07	3091	1
ENSG00000060642	chr1	27113963	27124889	PIGV	55650	0.0187891	2.61444e-09	4.54714e-07	2223	17
ENSG00000117362	chr1	150237804	150241980	APH1A	51107	0.0112221	2.64861e-09	4.56604e-07	9722	14
ENSG00000264115	chr16	15248707	15248859	NA	100500852	0.0208273	2.65601e-09	4.56604e-07	1550	1
ENSG00000232112	chr3	48481667	48485616	TMA7	51372	0.0155025	2.75252e-09	4.57333e-07	4240	8
ENSG00000271359	chr4	90032651	90033519	NA	NA	0.0189412	2.73322e-09	4.57333e-07	2171	3
ENSG00000240907	chr9	69174213	69179458	NA	101927424_101929179_101930570	0.0353181	2.71758e-09	4.57333e-07	11961	1
ENSG00000267811	chr11	62538592	62539078	NA	NA	0.0152861	2.68066e-09	4.57333e-07	4438	7
ENSG00000105518	chr19	11453452	11457194	TMEM205	374882	0.0258067	2.71285e-09	4.57333e-07	1744	12
ENSG00000176396	chr19	40028890	40030870	EID2	163126	0.01739	2.73843e-09	4.57333e-07	2874	9
ENSG00000272081	chr5	72251033	72251526	NA	NA	0.018047	2.95386e-09	4.61094e-07	2549	4
ENSG00000272023	chr5	132299462	132299856	NA	NA	0.0203615	2.85666e-09	4.61094e-07	1689	4
ENSG00000241357	chr7	100032880	100034133	NA	NA	0.0156928	2.82587e-09	4.61094e-07	4073	3
ENSG00000272092	chr8	38239882	38240979	NA	NA	0.0173605	2.91058e-09	4.61094e-07	2895	6
ENSG00000178449	chr12	50505762	50514240	COX14	84987	0.00923265	2.92928e-09	4.61094e-07	13063	9
ENSG00000258317	chr12	56513817	56523403	NA	NA	0.0159024	2.84467e-09	4.61094e-07	3895	18
ENSG00000260274	chr15	75660496	75661925	NA	NA	0.0155662	2.87445e-09	4.61094e-07	4179	10
ENSG00000197302	chr16	31724550	31806190	ZNF720	124411_101928852	0.015493	2.90884e-09	4.61094e-07	4248	8
ENSG00000200084	chr16	89627842	89627925	SNORD68	NA	0.011967	2.81626e-09	4.61094e-07	8634	1
ENSG00000234327	chr17	5014763	5017674	NA	101928000	0.0227251	2.93334e-09	4.61094e-07	1139	4
ENSG00000013275	chr19	40476912	40487348	PSMC4	5704	0.0117609	2.9612e-09	4.61094e-07	8927	5
ENSG00000234832	chr20	23327578	23332123	NA	NA	0.0151427	2.87008e-09	4.61094e-07	4580	11
ENSG00000173992	chr11	66360292	66373490	CCS	9973	0.0241889	3.04805e-09	4.697e-07	927	13
ENSG00000260018	chr16	84150656	84151176	NA	729887	0.0139232	3.03936e-09	4.697e-07	5962	5
ENSG00000248275	chr5	180688213	180699308	TRIM52-AS1	100507602	0.014844	3.09425e-09	4.72474e-07	4892	11
ENSG00000141504	chr17	7529552	7531194	SAT2	112483	0.019914	3.09782e-09	4.72474e-07	1825	7
ENSG00000260267	chr16	31468032	31471057	NA	NA	0.01431	3.15441e-09	4.7865e-07	5467	10
ENSG00000117222	chr1	205055270	205091143	RBBP5	5929	0.0215619	3.26606e-09	4.79084e-07	1367	4
ENSG00000178636	chr4	120113928	120133799	NA	101929762	0.012472	3.26361e-09	4.79084e-07	7879	11
ENSG00000272719	chr7	5596362	5596876	NA	NA	0.0230345	3.2101e-09	4.79084e-07	1092	1
ENSG00000254028	chr8	135844990	135846725	NA	NA	0.0159535	3.21089e-09	4.79084e-07	3860	1
ENSG00000184709	chr9	140063210	140064503	LRRC26	389816	0.0187576	3.2543e-09	4.79084e-07	2237	4
ENSG00000173457	chr11	64011956	64014413	PPP1R14B	26472	0.0106635	3.18698e-09	4.79084e-07	11126	3
ENSG00000263884	chr18	268148	270278	NA	NA	0.0162221	3.27004e-09	4.79084e-07	3630	6
ENSG00000253172	chr5	172571165	172572042	NA	NA	0.014746	3.32159e-09	4.84252e-07	5012	10
ENSG00000242396	chr1	55352548	55353674	NA	NA	0.0175824	3.449e-09	4.86757e-07	2770	8
ENSG00000213062	chr1	169455380	169456846	NA	NA	0.0169851	3.45334e-09	4.86757e-07	3107	5
ENSG00000264229	chr2	122288457	122288583	RNU4ATAC	100151683	0.0138092	3.45102e-09	4.86757e-07	6121	1
ENSG00000185614	chr3	49840687	49842463	FAM212A	389119	0.0151204	3.43543e-09	4.86757e-07	4602	4
ENSG00000257167	chr12	98906751	98910200	TMPO-AS1	100128191	0.0151686	3.38034e-09	4.86757e-07	4560	12
ENSG00000260103	chr15	74770411	74782627	NA	101929333	-0.0249125	3.44803e-09	4.86757e-07	28417	3
ENSG00000266973	chr19	36868930	36869734	NA	NA	0.0216981	3.35873e-09	4.86757e-07	1331	2
ENSG00000231704	chr7	6120734	6132716	NA	NA	0.0167154	3.48616e-09	4.86769e-07	3282	6
ENSG00000188211	chr11	17373273	17398888	NCR3LG1	374383	0.0158014	3.47901e-09	4.86769e-07	3974	11
ENSG00000106290	chr7	99704693	99717464	TAF6	6878	0.0173717	3.52873e-09	4.8813e-07	2887	12
ENSG00000165525	chr14	50249997	50319921	NEMF	9147	0.0164443	3.52219e-09	4.8813e-07	3470	13
ENSG00000269968	chr12	6646960	6647536	NA	NA	0.0146448	3.5745e-09	4.92172e-07	5122	1
ENSG00000127774	chr17	3572109	3572962	EMC6	83460	0.0180436	3.607e-09	4.94358e-07	2552	9
ENSG00000162654	chr1	89646831	89664615	GBP4	115361	0.020793	3.70853e-09	5.04362e-07	1559	8
ENSG00000198755	chr6	35436185	35438562	RPL10A	4736	0.0215248	3.73087e-09	5.04362e-07	1602	6
ENSG00000264575	chr18	5236723	5238597	LINC00526	147525	0.023144	3.72822e-09	5.04362e-07	1076	11
ENSG00000255446	chr11	62189317	62194196	NA	NA	0.0130073	3.79413e-09	5.10594e-07	7129	4
ENSG00000163281	chr4	44684217	44728612	GNPDA2	132789	0.0256925	3.87553e-09	5.19199e-07	1192	6
ENSG00000159596	chr1	46152886	46160115	TMEM69	51249	0.0157764	3.95512e-09	5.22796e-07	4000	9
ENSG00000204922	chr11	62437745	62441159	C11orf83	790955	0.0156551	3.95181e-09	5.22796e-07	4105	20
ENSG00000258554	chr12	56360622	56361258	NA	NA	0.0232668	3.94972e-09	5.22796e-07	1059	5
ENSG00000208037	chr8	22102475	22102556	MIR320A	407037	0.0163348	4.07409e-09	5.24534e-07	3544	2
ENSG00000219410	chr12	6772426	6781235	NA	NA	0.0173184	4.00009e-09	5.24534e-07	2916	6
ENSG00000258813	chr14	73525139	73526123	NA	NA	0.0158429	4.06959e-09	5.24534e-07	3934	5
ENSG00000214999	chr17	7982800	7984883	NA	NA	0.0177322	4.03339e-09	5.24534e-07	2706	6
ENSG00000269296	chr19	40596661	40600313	NA	NA	0.0175847	4.05011e-09	5.24534e-07	2767	7
ENSG00000239282	chr22	30681106	30685616	GATSL3	652968	0.0109927	4.06824e-09	5.24534e-07	10087	4
ENSG00000267125	chr19	1852398	1853621	NA	NA	0.0239382	4.14857e-09	5.2954e-07	960	1
ENSG00000099968	chr22	18111621	18213388	BCL2L13	23786	0.0162973	4.14435e-09	5.2954e-07	3566	16
ENSG00000262202	chr17	19015313	19015949	SNORD3D	780854	0.0334478	4.17688e-09	5.30875e-07	792	1
ENSG00000265236	chr6	31508878	31508955	SNORD84	692199	0.017688	4.27044e-09	5.40456e-07	2724	3
ENSG00000263004	chr17	55155659	55162385	NA	NA	0.0121215	4.30964e-09	5.43106e-07	8398	6
ENSG00000162385	chr1	53692564	53704282	MAGOH	4116_55110	0.013534	4.4741e-09	5.49878e-07	6461	10
ENSG00000244268	chr3	152874300	152879564	NA	NA	0.0117692	4.49739e-09	5.49878e-07	8914	6
ENSG00000272795	chr4	110736203	110736566	NA	NA	0.0149965	4.54997e-09	5.49878e-07	4720	6
ENSG00000197279	chr6	28048753	28057341	ZNF165	7718	0.0107794	4.56675e-09	5.49878e-07	10447	7
ENSG00000106560	chr7	150382785	150390729	GIMAP2	26157	0.0142898	4.53634e-09	5.49878e-07	5492	3
ENSG00000253632	chr8	29384829	29387840	NA	NA	0.017222	4.49733e-09	5.49878e-07	2971	4
ENSG00000255224	chr8	145132905	145134168	NA	NA	0.0173762	4.52666e-09	5.49878e-07	2884	14
ENSG00000256690	chr11	62599706	62601515	NA	NA	0.0143476	4.39814e-09	5.49878e-07	5427	4
ENSG00000255306	chr11	67792277	67797928	NA	NA	0.0192611	4.45662e-09	5.49878e-07	2036	8
ENSG00000170315	chr17	16284112	16286059	UBB	7314	0.0306915	4.40295e-09	5.49878e-07	1240	12
ENSG00000126246	chr19	36230058	36233354	IGFLR1	79713	0.0217049	4.44977e-09	5.49878e-07	1330	7
ENSG00000272606	chr2	55845044	55845508	NA	NA	0.0211729	4.62675e-09	5.54856e-07	1467	3
ENSG00000156858	chr16	30662038	30667761	PRR14	78994	0.0149276	4.73606e-09	5.65684e-07	4799	10
ENSG00000123444	chr11	47593749	47600567	KBTBD4	55709	0.013978	4.9004e-09	5.80649e-07	5894	10
ENSG00000263643	chr15	83736087	83736167	MIR4515	100616404	0.0145023	4.90029e-09	5.80649e-07	5266	2
ENSG00000176024	chr19	52430400	52452012	ZNF613	79898	0.0162799	4.94865e-09	5.84039e-07	3587	7
ENSG00000122687	chr7	2273866	2281840	FTSJ2	29960	0.00779009	4.97399e-09	5.84709e-07	15582	11
ENSG00000154839	chr18	47901365	47920543	SKA1	220134	0.0127929	4.99923e-09	5.85363e-07	7416	6
ENSG00000272476	chr6	108278617	108281190	NA	NA	0.0125951	5.0465e-09	5.88581e-07	7707	9
ENSG00000162783	chr1	181057638	181059977	IER5	51278	0.0167528	5.07284e-09	5.89342e-07	3257	9
ENSG00000165233	chr9	95858500	95875565	C9orf89	84270	0.0195906	5.13839e-09	5.94444e-07	1914	5
ENSG00000205106	chr11	45792983	45793909	NA	NA	0.0164238	5.15674e-09	5.94444e-07	3487	4
ENSG00000115816	chr2	37428755	37458856	CEBPZ	10153	0.0149558	5.24567e-09	5.97745e-07	4769	15
ENSG00000240211	chr7	100033827	100036127	NA	NA	0.0184219	5.24397e-09	5.97745e-07	2373	9
ENSG00000161547	chr17	74730197	74733456	SRSF2	6427_693221	0.0158328	5.20699e-09	5.97745e-07	3943	13
ENSG00000198518	chr6	26204858	26206266	HIST1H4E	8294_8359_8360_8361_8362_8363_8364_8365_8366_8367_8368_8370_121504_554313	0.0199779	5.33158e-09	6.04301e-07	1810	7
ENSG00000136758	chr10	27399383	27444195	YME1L1	10730	0.0158102	5.34384e-09	6.04301e-07	3966	12
ENSG00000241764	chr7	107383262	107385026	NA	NA	0.0158414	5.42449e-09	6.10976e-07	3935	15
ENSG00000130818	chr19	9638667	9649303	ZNF426	79088	0.0111184	5.44395e-09	6.10976e-07	9878	5
ENSG00000132275	chr11	6616305	6624850	RRP8	23378	0.0120031	5.51188e-09	6.16273e-07	8583	8
ENSG00000234222	chr1	145475982	145508503	NA	NA	0.0203991	5.5661e-09	6.16482e-07	1676	28
ENSG00000203813	chr6	27777842	27778314	HIST1H3H	8350_8351_8352_8353_8354_8355_8356_8357_8358_8968	0.0174018	5.60167e-09	6.16482e-07	2867	3
ENSG00000256442	chr12	9799610	9800605	NA	NA	0.0142165	5.61738e-09	6.16482e-07	5588	9
ENSG00000255568	chr21	40685887	40686886	BRWD1-IT2	257357	0.020382	5.5873e-09	6.16482e-07	1681	3
ENSG00000184068	chr22	42227219	42230669	NA	NA	0.0179922	5.61724e-09	6.16482e-07	2572	13
ENSG00000267964	chr10	75531935	75532378	NA	NA	0.0151122	5.64767e-09	6.17527e-07	4614	6
ENSG00000149929	chr16	30003645	30007757	HIRIP3	8479	0.0155528	5.80621e-09	6.32536e-07	4190	14
ENSG00000175854	chr9	131037658	131051269	SWI5	375757	0.0190874	5.84477e-09	6.34414e-07	2104	7
ENSG00000226266	chr2	160527219	160568946	NA	NA	0.0148928	5.91593e-09	6.36752e-07	4840	5
ENSG00000100479	chr14	50110273	50155140	POLE2	5427	0.0170948	5.91382e-09	6.36752e-07	3041	9
ENSG00000268564	chr19	15234971	15236985	NA	NA	0.0197583	5.95195e-09	6.36752e-07	1861	11
ENSG00000267309	chr19	36980551	36981942	NA	728752	0.0146337	5.93909e-09	6.36752e-07	5135	9
ENSG00000121766	chr1	31769842	31837783	ZCCHC17	51538	0.0142539	6.07141e-09	6.39e-07	5538	5
ENSG00000270820	chr2	61698323	61711265	NA	NA	0.0220333	6.11611e-09	6.39e-07	1272	3
ENSG00000169564	chr2	70314585	70316332	PCBP1	5093	0.0177053	6.0683e-09	6.39e-07	2712	4
ENSG00000272017	chr6	100015973	100016972	NA	NA	0.0161987	6.18767e-09	6.39e-07	3653	10
ENSG00000042429	chr11	93517393	93547861	MED17	9440	0.00754496	6.20931e-09	6.39e-07	16045	6
ENSG00000185088	chr15	63418071	63450220	RPS27L	51065	0.0157853	6.18711e-09	6.39e-07	3991	17
ENSG00000267168	chr17	74729060	74734604	NA	NA	0.0147096	6.18216e-09	6.39e-07	5052	25
ENSG00000101695	chr18	29598335	29653176	RNF125	54941	0.0158295	6.19373e-09	6.39e-07	3947	10
ENSG00000221916	chr19	49621655	49622397	C19orf73	55150	0.0207019	6.15379e-09	6.39e-07	1580	4
ENSG00000185608	chr22	19419425	19423598	MRPL40	64976	0.0126143	6.05409e-09	6.39e-07	7682	11
ENSG00000264141	chr22	31556048	31556105	MIR3928	100500901	0.0211636	6.00876e-09	6.39e-07	1469	4
ENSG00000222849	chr1	78245589	78245684	RNA5SP21	NA	0.0464622	6.312e-09	6.45104e-07	1962	1
ENSG00000164405	chr5	132202252	132203723	UQCRQ	27089	0.0144718	6.29443e-09	6.45104e-07	5311	4
ENSG00000233198	chr9	140122018	140124090	RNF224	643596	0.0342316	6.3385e-09	6.45594e-07	292	2
ENSG00000167232	chr19	23487793	23578362	ZNF91	7644	0.0206866	6.46293e-09	6.5602e-07	1583	6
ENSG00000261655	chr8	142363503	142365465	NA	NA	0.0329353	6.64162e-09	6.71866e-07	328	1
ENSG00000153187	chr1	245014468	245027844	HNRNPU	3192	0.015775	6.75545e-09	6.71953e-07	4001	14
ENSG00000144362	chr2	170550975	170558218	PHOSPHO2	493911	0.0128425	6.66611e-09	6.71953e-07	7339	9
ENSG00000138433	chr2	175212750	175260443	CIR1	9541	0.014052	6.72426e-09	6.71953e-07	5792	10
ENSG00000183258	chr5	176938578	176944470	DDX41	51428	0.0168544	6.73477e-09	6.71953e-07	3194	15
ENSG00000227540	chr10	75012549	75014107	NA	101929112	0.0144039	6.69992e-09	6.71953e-07	5374	8
ENSG00000230225	chr9	5109496	5110762	MTND5P14	NA	-0.0171691	6.99058e-09	6.89397e-07	20066	1
ENSG00000213994	chr10	6239575	6244656	NA	NA	0.0183507	6.99259e-09	6.89397e-07	2406	9
ENSG00000100897	chr14	24583404	24594451	DCAF11	80344	0.00913515	7.04672e-09	6.89397e-07	13262	17
ENSG00000266950	chr19	9904297	9912977	NA	NA	0.0282865	7.04614e-09	6.89397e-07	559	1
ENSG00000128626	chr19	39421188	39423802	MRPS12	6183	0.0147761	7.03081e-09	6.89397e-07	4978	19
ENSG00000261840	chr16	30709030	30710379	NA	NA	0.0181137	7.09095e-09	6.91449e-07	2525	9
ENSG00000246705	chr12	14927270	14930936	H2AFJ	55766	0.0175082	7.12629e-09	6.92624e-07	2811	7
ENSG00000268129	chr3	142719749	142720309	NA	100289361	0.0160649	7.26333e-09	6.96835e-07	3765	5
ENSG00000227071	chr9	20683303	20684687	NA	101929548	0.0176121	7.21097e-09	6.96835e-07	2756	2
ENSG00000173653	chr11	66610306	66614017	RCE1	9986_79703	0.0153655	7.21999e-09	6.96835e-07	4365	11
ENSG00000134779	chr18	34359987	34409158	TPGS2	25941	0.0129771	7.24185e-09	6.96835e-07	7171	12
ENSG00000163516	chr2	220094479	220101391	ANKZF1	55139	0.0146781	7.30079e-09	6.98177e-07	5091	10
ENSG00000271931	chr6	89789883	89790386	NA	NA	0.0260986	7.44556e-09	7.09738e-07	1116	3
ENSG00000198805	chr14	20937113	20945253	PNP	4860	0.0201889	7.49684e-09	7.11874e-07	1740	8
ENSG00000247240	chr15	74753606	74773643	UBL7-AS1	440288	0.00696686	7.51583e-09	7.11874e-07	17126	13
ENSG00000181218	chr1	228645065	228645560	HIST3H2A	92815	0.0162797	7.74108e-09	7.16268e-07	3588	9
ENSG00000223343	chr3	49022482	49027421	NA	NA	0.0160742	7.6782e-09	7.16268e-07	3750	15
ENSG00000177383	chr3	184428156	184429836	MAGEF1	64110	0.0135492	7.63791e-09	7.16268e-07	6441	6
ENSG00000254873	chr11	118267810	118272610	NA	NA	0.018963	7.7549e-09	7.16268e-07	2161	13
ENSG00000003056	chr12	9092959	9102551	M6PR	4074	0.0147737	7.7458e-09	7.16268e-07	4982	8
ENSG00000256262	chr12	109490155	109491757	USP30-AS1	100131733	0.0178209	7.74676e-09	7.16268e-07	2659	7
ENSG00000166971	chr16	53524952	53538323	AKTIP	64400	0.0214724	7.59301e-09	7.16268e-07	1393	16
ENSG00000261005	chr17	36858705	36861000	NA	NA	0.0161675	7.66178e-09	7.16268e-07	3673	9
ENSG00000268509	chr3	5229227	5229982	NA	NA	0.0145464	7.78238e-09	7.16581e-07	5232	3
ENSG00000112312	chr6	24775159	24786327	GMNN	51053	0.0131355	7.8371e-09	7.19393e-07	6967	5
ENSG00000091527	chr3	133292574	133309105	CDV3	55573	0.0138247	7.8949e-09	7.19576e-07	6096	9
ENSG00000113734	chr5	172571445	172591390	BNIP1	662	0.0110171	7.96531e-09	7.19576e-07	10056	7
ENSG00000197459	chr6	26251879	26252303	HIST1H2BH	8345	0.0264525	7.97951e-09	7.19576e-07	1101	4
ENSG00000271857	chr6	45388816	45389742	NA	NA	0.0141569	7.88171e-09	7.19576e-07	5663	3
ENSG00000103502	chr16	29869678	29875057	CDIPT	10423	0.01065	7.98427e-09	7.19576e-07	10663	12
ENSG00000240972	chr22	24236191	24237414	MIF	4282	0.0189251	7.9361e-09	7.19576e-07	2175	13
ENSG00000161277	chr19	36525887	36545664	THAP8	199745	0.015382	8.04259e-09	7.22643e-07	4349	9
ENSG00000261504	chr1	182584389	182585764	NA	284648	0.0174606	8.08342e-09	7.24123e-07	2838	3
ENSG00000103353	chr16	23568392	23585710	UBFD1	56061	0.0153635	8.11054e-09	7.24371e-07	4367	20
ENSG00000115317	chr2	74756504	74760472	HTRA2	27429	0.0155105	8.17659e-09	7.2591e-07	4234	11
ENSG00000225864	chr6	29690758	29691748	HCG4P11	NA	0.0265836	8.15261e-09	7.2591e-07	678	19
ENSG00000199753	chr17	62223443	62223512	SNORD104	692227	0.0134349	8.23961e-09	7.29328e-07	6597	1
ENSG00000125304	chr13	100153671	100216260	TM9SF2	9375	0.0123845	8.27145e-09	7.29974e-07	8020	10
ENSG00000177971	chr15	75931426	75941047	IMP3	55272	0.0142884	8.30317e-09	7.30605e-07	5494	22
ENSG00000163918	chr3	186507669	186524847	RFC4	5984	0.0125831	8.40943e-09	7.31301e-07	7725	18
ENSG00000134058	chr5	68530668	68573250	CDK7	1022	0.00966269	8.35371e-09	7.31301e-07	12343	4
ENSG00000100949	chr14	24734744	24740945	RABGGTA	5875	0.0129034	8.39433e-09	7.31301e-07	7262	9
ENSG00000267302	chr17	58042193	58074333	NA	101927755	0.0111668	8.36906e-09	7.31301e-07	9798	10
ENSG00000148019	chr9	80850978	80894606	CEP78	84131	0.0149654	8.44155e-09	7.31954e-07	4756	4
ENSG00000128050	chr4	57301907	57327534	PAICS	10606	0.0186169	8.6187e-09	7.45142e-07	2288	10
ENSG00000160813	chr7	100032905	100034188	PPP1R35	221908	0.0182067	8.74348e-09	7.53739e-07	2482	4
ENSG00000149182	chr11	47185848	47198676	ARFGAP2	84364	0.0180325	8.81148e-09	7.5636e-07	2559	10
ENSG00000257267	chr18	32870246	32890730	ZNF271	10778	0.0168762	8.82475e-09	7.5636e-07	3178	9
ENSG00000259700	chr15	49102898	49103785	NA	NA	0.0163225	8.91392e-09	7.61807e-07	3552	7
ENSG00000188610	chr1	120837756	120855681	FAM72B	653820	0.0172087	9.24281e-09	7.62715e-07	2981	10
ENSG00000229960	chr1	244232122	244256328	NA	NA	0.0232384	9.07998e-09	7.62715e-07	1065	1
ENSG00000129071	chr3	129149787	129158878	MBD4	8930	0.020665	9.07726e-09	7.62715e-07	1591	12
ENSG00000260278	chr4	79694808	79697127	NA	NA	0.0159912	9.19262e-09	7.62715e-07	3828	3
ENSG00000135587	chr6	109761966	109765122	SMPD2	6610	0.0137988	9.07738e-09	7.62715e-07	6134	4
ENSG00000169976	chr6	144416018	144416754	SF3B5	83443	0.0128745	9.0659e-09	7.62715e-07	7291	3
ENSG00000197008	chr7	64254766	64294054	ZNF138	7697	0.0204086	8.96961e-09	7.62715e-07	1673	5
ENSG00000260233	chr11	65337131	65337744	SSSCA1-AS1	254100	0.0181138	9.26937e-09	7.62715e-07	2524	3
ENSG00000133935	chr14	76116134	76127532	C14orf1	11161	0.0178006	9.15222e-09	7.62715e-07	2671	9
ENSG00000179111	chr17	8023908	8027410	HES7	84667	0.0221099	9.22611e-09	7.62715e-07	1257	13
ENSG00000263709	chr17	27467501	27482507	NA	NA	0.0172994	9.10191e-09	7.62715e-07	2924	1
ENSG00000262172	chr17	77965743	77966640	NA	NA	0.0244513	9.28357e-09	7.62715e-07	1843	3
ENSG00000267751	chr19	567212	572215	NA	NA	0.0161037	9.14039e-09	7.62715e-07	3726	8
ENSG00000183401	chr19	11455360	11465620	CCDC159	126075	0.0181179	9.23626e-09	7.62715e-07	3373	17
ENSG00000132024	chr19	14017014	14041692	CC2D1A	54862	0.0105826	9.31403e-09	7.63109e-07	10790	8
ENSG00000225850	chr10	99094321	99102770	NA	NA	0.0169354	9.34019e-09	7.6315e-07	3141	8
ENSG00000186063	chr1	222841355	222886552	AIDA	64853	0.0192658	9.53578e-09	7.76996e-07	2035	15
ENSG00000272764	chr10	5855948	5856404	NA	NA	0.0136107	9.73625e-09	7.89008e-07	6365	1
ENSG00000245059	chr16	81110924	81112466	NA	NA	0.0123871	9.73351e-09	7.89008e-07	8015	8
ENSG00000237440	chr19	20718631	20748615	ZNF737	100129842	0.0297347	9.78048e-09	7.90439e-07	1332	2
ENSG00000211768	chr7	142494682	142494731	TRBJ2-4	NA	0.0169649	9.91773e-09	7.92118e-07	3116	1
ENSG00000235560	chr16	30546073	30548465	NA	NA	0.0152605	9.83898e-09	7.92118e-07	4467	5
ENSG00000267493	chr19	1268165	1270240	CIRBP-AS1	148046	0.0154237	9.86165e-09	7.92118e-07	4319	11
ENSG00000099330	chr19	17337013	17340028	OCEL1	79629	0.0127839	9.92848e-09	7.92118e-07	7429	7
ENSG00000125995	chr20	34287194	34288906	ROMO1	140823	0.0127072	9.96106e-09	7.92118e-07	7545	5
ENSG00000166913	chr20	43514317	43537173	YWHAB	7529	0.0076786	9.95771e-09	7.92118e-07	15789	6
ENSG00000113583	chr5	133291201	133304478	C5orf15	56951	0.0166835	1.00105e-08	7.93929e-07	3304	7
ENSG00000228126	chr1	150488233	150490508	LINC00568	100874054	0.0311194	1.02953e-08	8.02178e-07	396	2
ENSG00000236841	chr2	163016272	163029426	NA	NA	0.0516662	1.03044e-08	8.02178e-07	382	1
ENSG00000242770	chr3	112521325	112531666	NA	NA	0.0320092	1.01415e-08	8.02178e-07	1711	1
ENSG00000224157	chr6	28864307	28865099	HCG14	414760	0.0181553	1.01918e-08	8.02178e-07	2506	18
ENSG00000161981	chr16	103010	107669	SNRNP25	79622	0.0123564	1.03304e-08	8.02178e-07	8055	11
ENSG00000261416	chr16	30194826	30196278	NA	NA	0.0167989	1.02821e-08	8.02178e-07	3227	6
ENSG00000160888	chr19	13261229	13265722	IER2	9592	0.0195554	1.03573e-08	8.02178e-07	1927	16
ENSG00000228629	chr19	37019220	37026137	NA	NA	0.0173002	1.02487e-08	8.02178e-07	2923	9
ENSG00000125871	chr20	17949556	17971765	MGME1	92667	0.0147355	1.02988e-08	8.02178e-07	5024	11
ENSG00000260588	chr8	41685683	41687452	NA	NA	0.020969	1.04506e-08	8.03129e-07	1513	7
ENSG00000168876	chr11	94226795	94232749	ANKRD49	54851	0.01417	1.04489e-08	8.03129e-07	5648	15
ENSG00000100601	chr14	78138747	78174363	ALKBH1	8846	0.0104481	1.04243e-08	8.03129e-07	10981	8
ENSG00000123144	chr19	12841454	12845589	C19orf43	79002	0.011188	1.0491e-08	8.04158e-07	9769	6
ENSG00000271966	chr8	68256210	68257322	NA	NA	0.0200355	1.05429e-08	8.06056e-07	1791	4
ENSG00000185798	chr3	196281056	196295545	WDR53	348793	0.0110207	1.059e-08	8.06766e-07	10052	10
ENSG00000077150	chr10	104153867	104162281	NFKB2	4791	0.0179566	1.06064e-08	8.06766e-07	2594	25
ENSG00000152022	chr1	145477085	145501669	LIX1L	128077	0.00978159	1.10385e-08	8.2685e-07	12109	9
ENSG00000225611	chr3	42812104	42815127	NA	729083	0.0141212	1.10503e-08	8.2685e-07	5709	9
ENSG00000152942	chr5	68665120	68710628	RAD17	5884	0.0136161	1.10929e-08	8.2685e-07	6361	22
ENSG00000102710	chr13	37583449	37633850	SUPT20H	55578	0.01266	1.10725e-08	8.2685e-07	7615	9
ENSG00000266036	chr17	72743458	72745051	MIR3615	100500847	0.0172787	1.0995e-08	8.2685e-07	2937	7
ENSG00000092931	chr17	74731947	74777531	MFSD11	79157	0.0117231	1.1028e-08	8.2685e-07	8972	26
ENSG00000063177	chr19	49118585	49122793	RPL18	6141	0.0117951	1.09667e-08	8.2685e-07	8873	14
ENSG00000242114	chr22	30821518	30825045	MTFP1	51537	0.0167731	1.0999e-08	8.2685e-07	3244	9
ENSG00000232860	chr1	183430009	183440881	SMG7-AS1	284649	0.0156488	1.1159e-08	8.27686e-07	4112	6
ENSG00000243224	chr3	52273274	52275113	NA	101929029	0.015306	1.12136e-08	8.27686e-07	4420	7
ENSG00000108344	chr17	38137050	38154213	PSMD3	5709	0.0122637	1.12154e-08	8.27686e-07	8194	6
ENSG00000226696	chr19	54955991	54960223	LENG8-AS1	NA	0.0073559	1.11986e-08	8.27686e-07	16380	5
ENSG00000186130	chr9	125670335	125675609	ZBTB6	10773	0.0169866	1.12499e-08	8.2818e-07	3105	2
ENSG00000163319	chr4	84377085	84390888	MRPS18C	51023	0.0203307	1.13313e-08	8.29818e-07	1697	5
ENSG00000163104	chr4	95128762	95212443	SMARCAD1	56916	0.0158065	1.13108e-08	8.29818e-07	3969	11
ENSG00000226377	chr17	31203777	31205655	NA	NA	0.0156804	1.13838e-08	8.29818e-07	4086	7
ENSG00000184635	chr19	20011722	20046384	ZNF93	81931	0.0200217	1.13823e-08	8.29818e-07	1799	7
ENSG00000175984	chr1	115125469	115213043	DENND2C	163259	0.0166779	1.15061e-08	8.34971e-07	3311	13
ENSG00000255121	chr11	118865534	118868714	NA	NA	0.0124794	1.15107e-08	8.34971e-07	7871	5
ENSG00000104691	chr8	30589764	30624522	UBXN8	NA	0.0160704	1.15521e-08	8.35936e-07	3758	10
ENSG00000269846	chr20	35724188	35725581	NA	NA	0.0151831	1.16145e-08	8.38412e-07	4544	12
ENSG00000165644	chr10	76993727	76995788	COMTD1	118881	0.0251424	1.17511e-08	8.41299e-07	824	5
ENSG00000162194	chr11	62430287	62439727	C11orf48	79081_102288414	0.0142953	1.17522e-08	8.41299e-07	5489	34
ENSG00000126814	chr14	61438169	61448076	TRMT5	57570	0.0138175	1.17459e-08	8.41299e-07	6103	9
ENSG00000131876	chr15	101821715	101835487	SNRPA1	6627	0.0185609	1.17737e-08	8.41299e-07	2671	5
ENSG00000132589	chr17	27206353	27224697	FLOT2	2319	0.0144516	1.17977e-08	8.41299e-07	5332	7
ENSG00000105058	chr19	16296191	16302857	FAM32A	26017	0.00997364	1.18242e-08	8.41299e-07	11784	9
ENSG00000137494	chr11	82904781	82971736	ANKRD42	338699	0.0175645	1.20675e-08	8.49358e-07	2776	9
ENSG00000166908	chr12	57984957	57997198	PIP4K2C	79837	0.0139181	1.20802e-08	8.49358e-07	5969	6
ENSG00000255112	chr18	11851395	11854448	CHMP1B	57132	0.0195334	1.20713e-08	8.49358e-07	1938	6
ENSG00000267165	chr18	11851413	11852750	NA	NA	0.0195334	1.20713e-08	8.49358e-07	1938	6
ENSG00000128340	chr22	37621301	37640488	RAC2	5880	0.0193993	1.20641e-08	8.49358e-07	1989	6
ENSG00000007255	chr19	45666186	45681495	TRAPPC6A	79090	0.0178167	1.21469e-08	8.52029e-07	3190	6
ENSG00000128654	chr2	177134123	177202753	MTX2	10651	0.0149255	1.22067e-08	8.52205e-07	4801	6
ENSG00000125319	chr17	42219274	42239844	C17orf53	78995	0.00380287	1.2184e-08	8.52205e-07	22886	6
ENSG00000225039	chr13	30993656	30996374	LINC01058	NA	0.0172409	1.23721e-08	8.6173e-07	2965	5
ENSG00000177606	chr1	59246465	59249785	JUN	3725	0.0175378	1.25528e-08	8.7227e-07	2795	13
ENSG00000137814	chr15	42841008	42862192	HAUS2	55142	0.00744874	1.26178e-08	8.72708e-07	16211	10
ENSG00000198417	chr16	56691606	56694610	MT1F	4494	0.0142121	1.25895e-08	8.72708e-07	5591	8
ENSG00000162607	chr1	62901968	62917475	USP1	7398	0.0162018	1.26616e-08	8.73711e-07	3648	14
ENSG00000113595	chr5	64885507	64921802	TRIM23	373	0.0168685	1.27612e-08	8.78547e-07	3182	18
ENSG00000116489	chr1	113161795	113214241	CAPZA1	829	0.0191975	1.27946e-08	8.7881e-07	2058	15
ENSG00000174374	chr7	74441226	74490064	WBSCR16	81554_653375	0.0123397	1.28727e-08	8.82137e-07	8076	12
ENSG00000128245	chr22	32340447	32353590	YWHAH	7533	0.0176688	1.30036e-08	8.89059e-07	2735	15
ENSG00000002919	chr17	46180719	46200436	SNX11	29916	0.0137374	1.30916e-08	8.89444e-07	6223	15
ENSG00000243646	chr21	34638663	34669539	IL10RB	3588	0.0166713	1.30714e-08	8.89444e-07	3314	6
ENSG00000242259	chr22	19338891	19435755	C22orf39	128977	0.0147634	1.3099e-08	8.89444e-07	4996	26
ENSG00000234292	chr5	90575914	90576959	NA	729040	0.0153914	1.3202e-08	8.92368e-07	4339	5
ENSG00000164758	chr8	118532952	118552501	MED30	90390	0.014506	1.31795e-08	8.92368e-07	5261	4
ENSG00000085231	chr5	68646811	68665840	TAF9	6880_102157402	0.0171525	1.33093e-08	8.97576e-07	3013	16
ENSG00000265091	chr18	5232875	5238525	NA	NA	0.0215535	1.33742e-08	8.99917e-07	1369	11
ENSG00000139641	chr12	56512034	56538455	ESYT1	23344	0.0132792	1.34582e-08	9.03525e-07	6794	24
ENSG00000223401	chr3	187461474	187463208	NA	NA	0.0182011	1.35824e-08	9.06559e-07	2487	8
ENSG00000187186	chr9	34664160	34666109	NA	NA	0.0150815	1.35949e-08	9.06559e-07	4638	2
ENSG00000179523	chr15	44819455	44829121	EIF3J-AS1	645212	0.0165588	1.3549e-08	9.06559e-07	3393	8
ENSG00000155438	chr2	122484521	122494499	NIFK	84365	0.0148089	1.3825e-08	9.17788e-07	4935	6
ENSG00000132463	chr4	71681499	71705662	GRSF1	2926	0.0197336	1.38059e-08	9.17788e-07	1868	13
ENSG00000272434	chr3	49066749	49067139	NA	NA	0.0168252	1.4004e-08	9.21446e-07	3212	8
ENSG00000167700	chr8	145734457	145736596	MFSD3	113655	0.0157642	1.3994e-08	9.21446e-07	4006	9
ENSG00000162222	chr11	62495541	62507765	TTC9C	283237	0.0176437	1.39978e-08	9.21446e-07	2745	13
ENSG00000201428	chr12	112704881	112705198	RN7SKP71	NA	0.0324782	1.39817e-08	9.21446e-07	13533	1
ENSG00000174021	chr1	84964008	84972248	GNG5	2787	0.0159112	1.41019e-08	9.2584e-07	3888	13
ENSG00000153107	chr2	112523848	112642267	ANAPC1	64682_730268	0.0152547	1.43276e-08	9.3652e-07	4477	12
ENSG00000197372	chr19	23708433	23870022	ZNF675	171392	0.0353176	1.43134e-08	9.3652e-07	454	2
ENSG00000234181	chr9	35096375	35098138	NA	NA	0.0224621	1.44298e-08	9.41134e-07	1187	5
ENSG00000078668	chr8	42249142	42263415	VDAC3	7419	0.0149	1.45958e-08	9.47805e-07	4831	7
ENSG00000069329	chr16	46690054	46723430	VPS35	55737	0.0115335	1.45739e-08	9.47805e-07	9263	10
ENSG00000230489	chr1	108507065	108537229	VAV3-AS1	100873946	0.0195764	1.47046e-08	9.48895e-07	1918	10
ENSG00000272768	chr7	44924552	44925992	NA	NA	0.0165216	1.46832e-08	9.48895e-07	3413	8
ENSG00000263764	chr22	39715055	39715118	SNORD43	26807	0.0305096	1.47083e-08	9.48895e-07	461	1
ENSG00000224805	chr1	47644922	47646011	LINC00853	100874253	0.0168119	1.50312e-08	9.54602e-07	3219	2
ENSG00000117543	chr1	101455179	101491644	DPH5	51611	0.0147893	1.50448e-08	9.54602e-07	4958	13
ENSG00000260879	chr1	108742548	108744113	NA	NA	0.0190582	1.50921e-08	9.54602e-07	2121	10
ENSG00000187514	chr2	232571605	232578251	PTMA	5757_728026_100302285_100422872_100422885_100506248	0.0183504	1.52043e-08	9.54602e-07	2407	19
ENSG00000197903	chr6	27106073	27114619	HIST1H2BK	85236	0.0170652	1.50616e-08	9.54602e-07	3061	16
ENSG00000165055	chr7	128116783	128146656	METTL2B	55798	0.0160818	1.4853e-08	9.54602e-07	3748	7
ENSG00000253210	chr8	142136143	142140060	NA	101927963	0.0181982	1.52783e-08	9.54602e-07	2488	16
ENSG00000111269	chr12	12764761	12798042	CREBL2	1389	0.0123348	1.52777e-08	9.54602e-07	8081	9
ENSG00000257594	chr12	89913185	89920039	GALNT4	8693_100528030	0.0135008	1.50497e-08	9.54602e-07	6510	14
ENSG00000259075	chr12	89913185	89920039	POC1B-GALNT4	100528030	0.0135008	1.50497e-08	9.54602e-07	6510	14
ENSG00000100804	chr14	23485752	23504439	PSMB5	5693	0.0146538	1.49798e-08	9.54602e-07	5115	9
ENSG00000129235	chr17	6544078	6547861	TXNDC17	84817	0.0119078	1.5261e-08	9.54602e-07	8710	11
ENSG00000267226	chr18	56337712	56339109	NA	NA	0.0159629	1.5153e-08	9.54602e-07	3845	10
ENSG00000266990	chr19	999795	1002756	NA	NA	0.026162	1.4898e-08	9.54602e-07	801	4
ENSG00000268530	chr19	48968850	48972950	NA	NA	0.014992	1.52291e-08	9.54602e-07	4722	12
ENSG00000130244	chr19	38893775	38899728	FAM98C	147965	0.0135584	1.53657e-08	9.58055e-07	6425	7
ENSG00000272906	chr1	179850742	179851730	NA	NA	0.0188142	1.55087e-08	9.64815e-07	2211	11
ENSG00000120008	chr10	122610687	122669036	WDR11	55717	0.0149388	1.5539e-08	9.64815e-07	4788	7
ENSG00000112146	chr6	52916789	52965671	FBXO9	26268	0.0161975	1.56496e-08	9.69162e-07	3654	35
ENSG00000268403	chr11	9481747	9482010	NA	NA	0.0149574	1.57347e-08	9.69162e-07	4767	1
ENSG00000267412	chr19	2610153	2611860	NA	NA	0.0174718	1.57394e-08	9.69162e-07	2833	5
ENSG00000156256	chr21	30396950	30426809	USP16	10600	0.0189705	1.57191e-08	9.69162e-07	2156	6
ENSG00000086061	chr9	33025209	33039905	DNAJA1	3301	0.018451	1.58479e-08	9.73827e-07	2363	4
ENSG00000256594	chr12	9787188	9811008	NA	374443	0.0135128	1.59427e-08	9.75622e-07	6491	13
ENSG00000272917	chr12	9795468	9809666	NA	NA	0.0135128	1.59427e-08	9.75622e-07	6491	13
ENSG00000141428	chr18	33552046	33559241	C18orf21	83608	0.0151447	1.5989e-08	9.76442e-07	4577	11
ENSG00000114316	chr3	49315264	49378145	USP4	7375	0.0154354	1.6154e-08	9.78486e-07	4303	12
ENSG00000221869	chr8	48649471	48651648	CEBPD	1052	0.0147673	1.60826e-08	9.78486e-07	4987	9
ENSG00000132341	chr12	131356424	131362223	RAN	5901	0.0147213	1.6142e-08	9.78486e-07	5041	9
ENSG00000125743	chr19	46190712	46195827	SNRPD2	6633	0.013859	1.61462e-08	9.78486e-07	6052	11
ENSG00000271746	chr1	6453615	6454451	NA	NA	0.0188115	1.63368e-08	9.78987e-07	2213	10
ENSG00000115738	chr2	8818975	8824583	ID2	3398	0.0200087	1.62344e-08	9.78987e-07	1801	20
ENSG00000131127	chr4	331603	378653	ZNF141	7700	0.0286467	1.64036e-08	9.78987e-07	728	5
ENSG00000084093	chr4	57774075	57802010	REST	5978	0.0219624	1.64256e-08	9.78987e-07	1286	5
ENSG00000139112	chr12	10365057	10375727	GABARAPL1	23710	0.0148097	1.63841e-08	9.78987e-07	4934	15
ENSG00000247400	chr13	96300987	96329179	DNAJC3-AS1	100289274	0.0146637	1.63478e-08	9.78987e-07	5104	4
ENSG00000179933	chr14	23563974	23569665	C14orf119	55017	0.0176899	1.62448e-08	9.78987e-07	2723	16
ENSG00000267345	chr19	37566015	37569507	NA	NA	0.0147029	1.63966e-08	9.78987e-07	5063	13
ENSG00000180596	chr6	26115101	26124154	HIST1H2BC	8339_8343_8344_8346_8347	0.015741	1.65117e-08	9.82149e-07	4033	8
ENSG00000175602	chr11	65657875	65659105	CCDC85B	11007	0.015955	1.66234e-08	9.86817e-07	3858	6
ENSG00000257028	chr15	80215507	80217194	NA	NA	0.0157379	1.67213e-08	9.90656e-07	4037	8
ENSG00000230679	chr1	8938894	8939953	ENO1-AS1	100505975	0.0139853	1.67727e-08	9.91229e-07	5883	6
ENSG00000167799	chr11	67395409	67397401	NUDT8	254552	0.0232945	1.67977e-08	9.91229e-07	1048	1
ENSG00000273015	chr12	46119510	46121558	LINC00938	400027	0.0155573	1.69036e-08	9.95502e-07	4188	6
ENSG00000100445	chr14	24908972	24912111	SDR39U1	56948	0.0164053	1.6951e-08	9.96325e-07	3499	9
ENSG00000025772	chr20	43570771	43589127	TOMM34	10953	0.00988358	1.70244e-08	9.98664e-07	11925	7
ENSG00000135469	chr12	56660642	56664750	COQ10A	93058	0.0136487	1.71485e-08	1.00199e-06	6319	11
ENSG00000260260	chr16	2204798	2205359	NA	100507303	0.0132082	1.71469e-08	1.00199e-06	6884	5
ENSG00000215973	chr2	176032361	176032437	MIR933	100126350	0.0239415	1.72469e-08	1.0038e-06	958	1
ENSG00000168385	chr2	242254515	242293442	SEPT2	4735	0.0139752	1.7231e-08	1.0038e-06	5901	14
ENSG00000131795	chr1	145507598	145513536	RBM8A	9939	0.0350072	1.73381e-08	1.00613e-06	2826	7
ENSG00000239569	chr7	104653872	104654768	KMT2E-AS1	NA	0.0125063	1.73547e-08	1.00613e-06	7827	12
ENSG00000117151	chr1	85015289	85040163	CTBS	1486	0.0141239	1.74268e-08	1.00639e-06	5704	7
ENSG00000164898	chr7	139024203	139031065	C7orf55	154791	0.0163494	1.73973e-08	1.00639e-06	3534	20
ENSG00000232648	chr4	184416091	184425647	NA	389247	0.0258418	1.76433e-08	1.01553e-06	754	2
ENSG00000173465	chr11	65337901	65341413	SSSCA1	10534	0.0183157	1.76533e-08	1.01553e-06	2429	16
ENSG00000234869	chr22	46937392	46944093	NA	NA	0.0192999	1.76952e-08	1.01597e-06	2022	1
ENSG00000198830	chr1	26798941	26802463	HMGN2	3151	0.0159011	1.80047e-08	1.01875e-06	3897	6
ENSG00000117133	chr1	84944942	84963473	RPF1	80135	0.0183643	1.80436e-08	1.01875e-06	2399	5
ENSG00000272205	chr1	167189068	167189749	NA	NA	0.0137591	1.79559e-08	1.01875e-06	6195	2
ENSG00000067066	chr2	231280657	231408805	SP100	6672	0.0167102	1.81546e-08	1.01875e-06	3284	6
ENSG00000121864	chr3	179040779	179053323	ZNF639	51193	0.0179213	1.80801e-08	1.01875e-06	2606	11
ENSG00000246339	chr8	28553718	28558981	EXTL3-AS1	101929402	0.0058945	1.78564e-08	1.01875e-06	19052	5
ENSG00000137574	chr8	56685701	56738007	TGS1	96764	0.0278722	1.81285e-08	1.01875e-06	588	12
ENSG00000164978	chr9	34329504	34343709	NUDT2	318	0.00785569	1.81362e-08	1.01875e-06	15468	3
ENSG00000257052	chr11	60674261	60677214	NA	NA	0.0211931	1.80164e-08	1.01875e-06	1461	5
ENSG00000177340	chr12	31477250	31478879	NA	NA	0.018405	1.80469e-08	1.01875e-06	2383	4
ENSG00000128951	chr15	48623208	48635570	DUT	1854	0.0170031	1.78788e-08	1.01875e-06	3096	16
ENSG00000104805	chr19	49403307	49426629	NUCB1	4924	0.0199075	1.80776e-08	1.01875e-06	1827	9
ENSG00000170619	chr8	146066427	146079121	COMMD5	28991_101928879	0.0132069	1.82634e-08	1.021e-06	6885	17
ENSG00000228843	chr9	35756709	35757937	NA	NA	0.0206417	1.82469e-08	1.021e-06	1603	2
ENSG00000272269	chr6	17706488	17707575	NA	NA	0.0170212	1.83559e-08	1.02424e-06	3090	11
ENSG00000261136	chr15	40074772	40077818	NA	NA	0.0167329	1.83952e-08	1.02452e-06	3269	11
ENSG00000166529	chr7	99647390	99662661	ZSCAN21	7589	0.0109775	1.84327e-08	1.02468e-06	10116	7
ENSG00000117592	chr1	173446405	173457946	PRDX6	9588	0.0233049	1.85863e-08	1.02948e-06	1059	6
ENSG00000167046	chr20	61272071	61274656	NA	NA	0.0175816	1.85883e-08	1.02948e-06	2771	8
ENSG00000258777	chr14	62147759	62162541	HIF1A-AS1	100750246	0.0148746	1.86622e-08	1.03166e-06	4859	10
ENSG00000255680	chr11	6640021	6640995	NA	NA	0.0213744	1.87039e-08	1.03205e-06	1419	4
ENSG00000007341	chr1	113066140	113163447	ST7L	54879	0.0143548	1.88703e-08	1.03714e-06	5420	20
ENSG00000156990	chr3	9879533	9886286	RPUSD3	285367	0.0179025	1.89008e-08	1.03714e-06	2616	14
ENSG00000257258	chr12	29296129	29301608	NA	NA	0.00659634	1.885e-08	1.03714e-06	17782	2
ENSG00000272213	chr16	15737151	15737229	MIR484	619553	0.0224532	1.89658e-08	1.03879e-06	1189	2
ENSG00000168275	chr1	234509202	234519795	COA6	388753	0.011937	1.90784e-08	1.04112e-06	8678	11
ENSG00000254027	chr8	82192106	82193681	NA	NA	0.0215229	1.90539e-08	1.04112e-06	1380	13
ENSG00000169241	chr1	155107820	155111329	SLC50A1	55974	0.0185384	1.9151e-08	1.0429e-06	2324	9
ENSG00000254762	chr11	66035106	66035600	NA	NA	0.0129554	1.92162e-08	1.0429e-06	7196	17
ENSG00000267658	chr17	40306618	40307990	NA	NA	0.017559	1.91954e-08	1.0429e-06	2782	12
ENSG00000247363	chr12	69068151	69081535	NA	100507250	0.0194963	1.92587e-08	1.0433e-06	1953	13
ENSG00000214708	chr17	30468245	30470154	NA	NA	0.0152956	1.93314e-08	1.04533e-06	4433	8
ENSG00000270598	chr1	226314879	226315047	NA	NA	-0.019369	1.94096e-08	1.04703e-06	19457	1
ENSG00000253653	chr5	156687132	156693635	NA	NA	0.0168812	1.94332e-08	1.04703e-06	3175	15
ENSG00000231636	chr2	27272551	27273132	AGBL5-AS1	100874031	0.0243879	1.96089e-08	1.05399e-06	907	2
ENSG00000258056	chr12	56122888	56124467	NA	NA	0.0193089	1.96331e-08	1.05399e-06	2020	12
ENSG00000272523	chr5	108063526	108063961	LINC01023	100652853	0.0157786	1.97136e-08	1.0564e-06	3996	2
ENSG00000104738	chr8	48872745	48890720	MCM4	4173	0.00854844	1.98903e-08	1.06395e-06	14218	12
ENSG00000259083	chr14	39644089	39645084	NA	NA	0.0137158	1.99421e-08	1.06481e-06	6249	11
ENSG00000272663	chr2	48667182	48667736	NA	NA	0.0138529	2.0082e-08	1.06788e-06	6062	3
ENSG00000144034	chr2	73956231	73964527	TPRKB	51002	0.0158721	2.00842e-08	1.06788e-06	3917	5
ENSG00000260625	chr16	31519792	31520569	NA	101928829	0.0174531	2.01074e-08	1.06788e-06	2842	5
ENSG00000256116	chr11	63996686	64001824	NA	NA	0.0182864	2.02116e-08	1.0715e-06	2455	15
ENSG00000166337	chr11	6627526	6633898	TAF10	6881	0.0131578	2.03265e-08	1.07377e-06	6939	17
ENSG00000266892	chr21	34836773	34836865	NA	NA	-0.0179216	2.02936e-08	1.07377e-06	19855	1
ENSG00000233069	chr1	21059373	21060445	NA	NA	0.0194824	2.04282e-08	1.07532e-06	1959	4
ENSG00000129562	chr14	23033805	23058175	DAD1	1603	0.00979803	2.04014e-08	1.07532e-06	12082	7
ENSG00000235852	chr2	191745523	191746785	NA	NA	0.0113832	2.0672e-08	1.07743e-06	9487	4
ENSG00000269559	chr4	75023327	75024085	NA	NA	0.0162999	2.06953e-08	1.07743e-06	3565	10
ENSG00000048544	chr6	42174539	42185603	MRPS10	55173	0.0059514	2.06158e-08	1.07743e-06	18957	3
ENSG00000128524	chr7	128502880	128505898	ATP6V1F	9296_101927180	0.0129386	2.05925e-08	1.07743e-06	7223	7
ENSG00000149743	chr11	63991271	63993726	TRPT1	83707	0.0177518	2.07144e-08	1.07743e-06	2694	9
ENSG00000169375	chr15	75661720	75748183	SIN3A	25942	0.0167312	2.05247e-08	1.07743e-06	3274	32
ENSG00000170906	chr19	54606036	54612564	NDUFA3	4696	0.0185267	2.07219e-08	1.07743e-06	2330	9
ENSG00000271869	chr8	30013346	30013748	NA	NA	0.016433	2.07987e-08	1.07953e-06	3478	3
ENSG00000186364	chr1	145586115	145589439	NUDT17	200035	0.0180233	2.10237e-08	1.08643e-06	2562	4
ENSG00000231073	chr1	150945599	150948010	NA	NA	0.0243285	2.10189e-08	1.08643e-06	1030	13
ENSG00000251022	chr4	83814162	83822113	THAP9-AS1	100499177	0.0153348	2.10412e-08	1.08643e-06	4396	11
ENSG00000166888	chr12	57489191	57525922	STAT6	6778	0.0152134	2.10846e-08	1.08679e-06	4517	24
ENSG00000077312	chr19	41256542	41271294	SNRPA	6626	0.0154801	2.11402e-08	1.08777e-06	4264	11
ENSG00000136021	chr12	100660918	100735502	SCYL2	55681	0.0167108	2.12343e-08	1.09072e-06	3283	10
ENSG00000261839	chr6	28104627	28107456	NA	NA	0.0198551	2.13051e-08	1.09248e-06	1837	6
ENSG00000176386	chr9	116018115	116037869	CDC26	246184	0.0118095	2.13809e-08	1.0929e-06	8853	4
ENSG00000219435	chr11	64067863	64072242	TEX40	25858	0.0210974	2.13869e-08	1.0929e-06	1976	7
ENSG00000142684	chr1	26496362	26498551	ZNF593	51042	0.0113919	2.16371e-08	1.10262e-06	9477	6
ENSG00000225975	chr19	37176342	37178351	NA	101927621	0.0272904	2.16512e-08	1.10262e-06	2391	3
ENSG00000214401	chr17	44270942	44274089	KANSL1-AS1	644246	0.0176059	2.18603e-08	1.10946e-06	2759	4
ENSG00000267959	chr19	18392887	18392971	MIR3188	100422833	0.0131038	2.18353e-08	1.10946e-06	7006	1
ENSG00000202077	chr17	56736510	56736666	RNU1-60P	NA	0.0139086	2.19311e-08	1.11116e-06	5979	1
ENSG00000171848	chr2	10262455	10271545	RRM2	6241	0.0201013	2.21267e-08	1.11175e-06	1762	13
ENSG00000115282	chr2	74710200	74722013	TTC31	64427	0.0156248	2.217e-08	1.11175e-06	4133	11
ENSG00000129055	chr3	134196548	134205558	ANAPC13	25847	0.0139832	2.20449e-08	1.11175e-06	5887	29
ENSG00000112394	chr6	111408781	111552397	SLC16A10	117247	0.0153487	2.22572e-08	1.11175e-06	4379	6
ENSG00000166333	chr11	6624961	6632102	ILK	3611	0.0110375	2.2292e-08	1.11175e-06	10026	11
ENSG00000135114	chr12	121458095	121477045	OASL	8638	0.0206767	2.22712e-08	1.11175e-06	1586	4
ENSG00000108264	chr17	35766965	35839835	TADA2A	6871	0.0148617	2.23165e-08	1.11175e-06	4875	11
ENSG00000125458	chr17	73126320	73127890	NT5C	30833	0.00828331	2.20298e-08	1.11175e-06	14711	6
ENSG00000197841	chr19	35225060	35233777	ZNF181	339318	0.0161397	2.22563e-08	1.11175e-06	3701	11
ENSG00000268465	chr19	48969094	48975688	NA	NA	0.0129916	2.23093e-08	1.11175e-06	7151	15
ENSG00000263826	chr3	186499569	186501968	NA	NA	0.0169509	2.24194e-08	1.11315e-06	3130	12
ENSG00000166130	chr12	99007183	99038891	IKBIP	121457	0.0166775	2.24015e-08	1.11315e-06	3312	20
ENSG00000264448	chr8	94927962	94928910	MIR378D2	100616169	0.0179828	2.25955e-08	1.11467e-06	2579	2
ENSG00000169105	chr15	40763160	40765353	CHST14	113189	0.0126534	2.25585e-08	1.11467e-06	7625	9
ENSG00000248751	chr22	30681227	30695471	NA	NA	0.0219018	2.25104e-08	1.11467e-06	1300	12
ENSG00000100353	chr22	36906897	36925483	EIF3D	8664	0.0130529	2.26e-08	1.11467e-06	7070	13
ENSG00000108671	chr17	30771279	30810336	PSMD11	5717	0.0145465	2.27111e-08	1.11645e-06	5231	10
ENSG00000188612	chr17	73163408	73179078	SUMO2	6612_6613_101929087	0.0216515	2.26962e-08	1.11645e-06	5106	4
ENSG00000108733	chr17	33901814	33905882	PEX12	5193	0.0139563	2.27715e-08	1.11757e-06	5919	15
ENSG00000143320	chr1	156669398	156675608	CRABP2	1382	0.0183975	2.29865e-08	1.12257e-06	4093	10
ENSG00000273077	chr4	129473745	129474571	NA	101927259	0.0371429	2.29776e-08	1.12257e-06	608	1
ENSG00000234006	chr6	31510081	31510915	DDX39B-AS1	NA	0.0200618	2.29691e-08	1.12257e-06	1776	12
ENSG00000221883	chr3	48955221	48956818	ARIH2OS	646450	0.0166315	2.32325e-08	1.13272e-06	3349	14
ENSG00000084652	chr1	32645287	32663886	TXLNA	200081	0.00899168	2.33978e-08	1.13334e-06	13488	14
ENSG00000220875	chr6	26322104	26322520	HIST1H3PS1	NA	0.032431	2.32869e-08	1.13334e-06	8871	3
ENSG00000147854	chr9	6413151	6507054	UHRF2	115426	0.0110768	2.33705e-08	1.13334e-06	9954	6
ENSG00000268006	chr19	50341896	50354933	PTOV1-AS1	100506033	0.0134715	2.33887e-08	1.13334e-06	6556	9
ENSG00000152117	chr2	132250386	132279146	NA	150776	0.00726561	2.35034e-08	1.13495e-06	16546	7
ENSG00000181019	chr16	69740899	69760854	NQO1	1728	0.0160118	2.35072e-08	1.13495e-06	3812	10
ENSG00000100934	chr14	39501123	39578850	SEC23A	10484	0.0141257	2.35641e-08	1.13585e-06	5699	15
ENSG00000108961	chr17	8191815	8193410	RANGRF	29098	0.0126676	2.36539e-08	1.13833e-06	7599	12
ENSG00000121578	chr3	118930579	118959950	B4GALT4	8702	0.0141863	2.37837e-08	1.14273e-06	5630	11
ENSG00000113569	chr5	37288239	37371283	NUP155	9631	0.0130446	2.419e-08	1.14784e-06	7082	12
ENSG00000145907	chr5	151150606	151192346	G3BP1	10146	0.0138266	2.43531e-08	1.14784e-06	6093	18
ENSG00000235488	chr6	15248046	15248865	JARID2-AS1	100506681	0.0132613	2.43421e-08	1.14784e-06	6820	2
ENSG00000070669	chr7	97481430	97501854	ASNS	440	0.0236125	2.43185e-08	1.14784e-06	1329	8
ENSG00000133773	chr12	82617460	82752584	CCDC59	29080	0.0147983	2.43167e-08	1.14784e-06	4946	17
ENSG00000256092	chr12	123848415	123850660	NA	100293704_102466877	0.0162061	2.41595e-08	1.14784e-06	3643	7
ENSG00000165502	chr14	50085237	50087403	RPL36AL	6166	0.0115556	2.41879e-08	1.14784e-06	9228	8
ENSG00000140990	chr16	2009509	2011976	NDUFB10	4716	0.0216947	2.42528e-08	1.14784e-06	1332	4
ENSG00000083093	chr16	23614488	23652631	PALB2	79728	0.011693	2.41009e-08	1.14784e-06	9018	7
ENSG00000260899	chr16	30751988	30762702	NA	NA	0.0138595	2.42681e-08	1.14784e-06	6049	13
ENSG00000161920	chr17	4634723	4636905	MED11	400569	0.021027	2.43443e-08	1.14784e-06	1500	6
ENSG00000132507	chr17	7210318	7215774	EIF5A	1984	0.0194802	2.40086e-08	1.14784e-06	1960	14
ENSG00000262766	chr16	31129399	31130068	NA	NA	0.0226025	2.45307e-08	1.15235e-06	1157	1
ENSG00000269107	chr19	23440057	23457034	NA	NA	0.0156683	2.45652e-08	1.15235e-06	4097	6
ENSG00000213971	chr19	23442708	23457053	NA	NA	0.0156683	2.45652e-08	1.15235e-06	4097	6
ENSG00000134248	chr1	110943871	110950564	LAMTOR5	10542	0.01778	2.47405e-08	1.15458e-06	2681	8
ENSG00000143222	chr1	161122566	161128646	UFC1	51506	0.0145916	2.47041e-08	1.15458e-06	5183	13
ENSG00000172936	chr3	38179969	38184513	MYD88	4615	0.0155672	2.47683e-08	1.15458e-06	4177	8
ENSG00000108515	chr17	4851387	4860426	ENO3	2027	0.0161682	2.48024e-08	1.15458e-06	3670	14
ENSG00000229873	chr20	61431979	61436939	OGFR-AS1	101409261	0.0170942	2.48067e-08	1.15458e-06	3042	9
ENSG00000204682	chr10	21781587	21786191	CASC10	399726	0.0155488	2.49064e-08	1.15741e-06	4196	21
ENSG00000074582	chr2	219523487	219528166	BCS1L	617	0.0148592	2.52076e-08	1.16093e-06	4877	13
ENSG00000259802	chr5	10352813	10353713	NA	NA	0.0141878	2.52577e-08	1.16093e-06	5626	4
ENSG00000250234	chr5	34656517	34657355	NA	NA	0.0161458	2.51685e-08	1.16093e-06	3694	7
ENSG00000111845	chr6	10694928	10710015	PAK1IP1	55003	0.0203122	2.53336e-08	1.16093e-06	1702	11
ENSG00000245149	chr8	125474726	125486817	RNF139-AS1	101927612	0.0246014	2.5289e-08	1.16093e-06	884	5
ENSG00000170581	chr12	56735381	56753939	STAT2	6773	0.0106094	2.52001e-08	1.16093e-06	10734	5
ENSG00000259431	chr14	24025216	24029480	THTPA	79178	0.0169984	2.53247e-08	1.16093e-06	3100	9
ENSG00000237102	chr16	67244251	67260930	NA	NA	0.012677	2.52971e-08	1.16093e-06	7583	10
ENSG00000179262	chr19	13056669	13064456	RAD23A	5886	0.0108971	2.52087e-08	1.16093e-06	10243	5
ENSG00000169964	chr3	44903361	44907162	TMEM42	131616	0.0137632	2.55682e-08	1.16814e-06	6188	7
ENSG00000204261	chr6	32811863	32814272	TAPSAR1	100507463	0.0167802	2.55693e-08	1.16814e-06	3237	45
ENSG00000214109	chr19	13890884	13900972	NA	NA	0.013959	2.56363e-08	1.1694e-06	5916	1
ENSG00000207783	chr3	44903380	44903473	MIR564	693149	0.01357	2.59811e-08	1.17478e-06	6420	1
ENSG00000109180	chr4	48807229	48863834	OCIAD1	54940	0.0140187	2.60171e-08	1.17478e-06	5841	21
ENSG00000245060	chr5	180257957	180262726	LINC00847	729678	0.0153424	2.58156e-08	1.17478e-06	4387	7
ENSG00000248514	chr5	180632361	180633120	NA	NA	0.0207753	2.60306e-08	1.17478e-06	1563	4
ENSG00000260852	chr16	30930640	30934590	FBXL19-AS1	283932	0.0110462	2.597e-08	1.17478e-06	10005	7
ENSG00000267100	chr19	10762538	10764520	ILF3-AS1	147727	0.0131328	2.60285e-08	1.17478e-06	6971	4
ENSG00000186017	chr19	36936021	36980804	ZNF566	84924	0.0121715	2.58607e-08	1.17478e-06	8332	21
ENSG00000133678	chr10	81838402	81852313	TMEM254	80195	0.0135899	2.61287e-08	1.17741e-06	6391	15
ENSG00000127452	chr19	9920943	9938492	FBXL12	54850	0.0149835	2.62366e-08	1.18049e-06	4738	26
ENSG00000213977	chr17	3566196	3571976	TAX1BP3	30851	0.0147336	2.63702e-08	1.18471e-06	5025	10
ENSG00000157870	chr1	2517930	2522908	FAM213B	127281	0.0142577	2.64211e-08	1.1852e-06	5533	15
ENSG00000180389	chr13	28519343	28519727	ATP5EP2	NA	0.0470262	2.64882e-08	1.18643e-06	2246	1
ENSG00000131779	chr1	145516252	145523730	PEX11B	8799	0.00786275	2.65595e-08	1.18783e-06	15450	10
ENSG00000198327	chr6	26240561	26240976	HIST1H4F	8294_8359_8360_8361_8362_8363_8364_8365_8366_8367_8368_8370_121504_554313	0.0182237	2.66775e-08	1.18867e-06	2473	4
ENSG00000256316	chr6	26250370	26250835	HIST1H3F	8350_8351_8352_8353_8354_8355_8356_8357_8358_8968	0.0152682	2.67254e-08	1.18867e-06	4457	4
ENSG00000215504	chr11	85563600	85565986	NA	NA	0.00546853	2.67367e-08	1.18867e-06	19833	10
ENSG00000242615	chr19	12252621	12254137	NA	NA	-0.028856	2.67382e-08	1.18867e-06	17433	1
ENSG00000178694	chr3	93781760	93847389	NSUN3	63899	0.0125739	2.67851e-08	1.18898e-06	7744	13
ENSG00000133028	chr17	10583654	10601692	SCO1	6341	0.0114087	2.68936e-08	1.19202e-06	9454	19
ENSG00000142669	chr1	26605667	26608007	SH3BGRL3	83442	0.0212143	2.71188e-08	1.19446e-06	1454	9
ENSG00000034510	chr2	85132749	85133795	TMSB10	9168	0.0143658	2.71496e-08	1.19446e-06	5408	5
ENSG00000168152	chr4	83821837	83841122	THAP9	79725	0.0154387	2.7042e-08	1.19446e-06	4301	4
ENSG00000148225	chr9	116075502	116102578	WDR31	114987	0.0117153	2.70357e-08	1.19446e-06	8989	4
ENSG00000269106	chr19	58986722	58987130	NA	NA	0.0147653	2.70895e-08	1.19446e-06	4992	1
ENSG00000143771	chr1	224544552	224567161	CNIH4	29097	0.0203787	2.75086e-08	1.20847e-06	1683	9
ENSG00000261886	chr17	44994136	45000400	NA	NA	0.0140224	2.76256e-08	1.21182e-06	5836	6
ENSG00000136891	chr9	103064359	103115221	TEX10	54881	0.0131019	2.77322e-08	1.21358e-06	7008	5
ENSG00000110011	chr11	63997750	64001758	DNAJC4	3338	0.0181982	2.77473e-08	1.21358e-06	2779	7
ENSG00000224877	chr17	79213039	79215081	C17orf89	284184	0.00878731	2.78675e-08	1.21704e-06	13819	4
ENSG00000115211	chr2	27587219	27593353	EIF2B4	8890	0.0124166	2.8002e-08	1.21934e-06	7975	15
ENSG00000261898	chr17	4635051	4635666	NA	NA	0.0240305	2.7963e-08	1.21934e-06	2459	1
ENSG00000173083	chr4	84213614	84256306	HPSE	10855	0.0179962	2.82386e-08	1.2207e-06	2570	8
ENSG00000138286	chr10	74927924	75004262	FAM149B1	317662	0.0136254	2.82351e-08	1.2207e-06	6345	9
ENSG00000166847	chr16	23652713	23681195	DCTN5	84516	0.019873	2.81066e-08	1.2207e-06	1832	11
ENSG00000264666	chr17	17494742	17513799	NA	NA	0.0144203	2.81996e-08	1.2207e-06	5359	12
ENSG00000171928	chr17	18684308	18710027	TVP23B	51030	0.008235	2.81677e-08	1.2207e-06	14790	11
ENSG00000255337	chr11	102323650	102332739	NA	101928424	0.0162973	2.82889e-08	1.2211e-06	3567	6
ENSG00000125910	chr19	3172344	3180329	S1PR4	8698	0.0184115	2.83338e-08	1.22127e-06	2377	13
ENSG00000130783	chr12	123258874	123312075	CCDC62	84660	0.0164803	2.83819e-08	1.22157e-06	3445	12
ENSG00000136527	chr3	185633694	185655924	TRA2B	6434	0.0151156	2.85955e-08	1.22545e-06	4610	10
ENSG00000164924	chr8	101928753	101965616	YWHAZ	7534	0.0185993	2.85626e-08	1.22545e-06	2302	25
ENSG00000149792	chr11	64889655	64894843	MRPL49	740	0.012414	2.85693e-08	1.22545e-06	7977	10
ENSG00000215878	chr6	138723722	138724697	MARCKSL1P2	NA	0.0409998	2.86464e-08	1.22586e-06	695	1
ENSG00000134077	chr3	9404526	9428475	THUMPD3	25917	0.0165939	2.87187e-08	1.22719e-06	3371	9
ENSG00000174721	chr10	93666346	93669240	FGFBP3	143282	0.0156636	2.87912e-08	1.22852e-06	4101	7
ENSG00000255729	chr5	140699661	140700339	NA	NA	0.0162944	2.89006e-08	1.22976e-06	3569	4
ENSG00000101146	chr20	55926066	55954267	RAE1	8480	0.0118704	2.89029e-08	1.22976e-06	8783	12
ENSG00000110888	chr12	30862486	30907885	CAPRIN2	65981	0.0112315	2.89804e-08	1.23129e-06	9705	10
ENSG00000272256	chr8	29940274	29940983	NA	NA	0.015319	2.90742e-08	1.23176e-06	4415	9
ENSG00000156735	chr8	38034051	38070819	BAG4	9530	0.0156784	2.90671e-08	1.23176e-06	4088	12
ENSG00000025800	chr1	32573639	32642169	KPNA6	23633	0.0131304	2.92501e-08	1.23743e-06	6973	13
ENSG00000272086	chr5	32174577	32175378	NA	NA	0.0193526	2.93328e-08	1.23743e-06	2002	3
ENSG00000004777	chr19	36265434	36279724	ARHGAP33	115703	0.0181585	2.93262e-08	1.23743e-06	2504	13
ENSG00000237753	chr2	113399409	113403267	NA	400999	0.0159663	2.93841e-08	1.23784e-06	3842	5
ENSG00000122484	chr1	92764522	92867613	RPAP2	79871	0.0126186	2.96681e-08	1.23839e-06	7676	7
ENSG00000159377	chr1	151372010	151374420	PSMB4	5692	0.0154507	2.94831e-08	1.23839e-06	4290	6
ENSG00000182180	chr10	75006510	75012451	MRPS16	51021	0.0107816	2.96888e-08	1.23839e-06	10442	16
ENSG00000260790	chr16	22386180	22389501	NA	NA	0.0107538	2.96199e-08	1.23839e-06	10484	5
ENSG00000214087	chr17	79648204	79650954	ARL16	339231	0.0160077	2.95973e-08	1.23839e-06	3816	11
ENSG00000269082	chr19	53459294	53484907	NA	NA	0.021967	2.96333e-08	1.23839e-06	1285	19
ENSG00000242372	chr20	33866714	33872788	EIF6	3692	0.0138075	2.9454e-08	1.23839e-06	6124	14
ENSG00000163719	chr3	9691117	9744077	MTMR14	64419	0.00685229	2.98612e-08	1.2421e-06	17337	13
ENSG00000237499	chr6	138144810	138189370	NA	100130476	0.0135109	2.98237e-08	1.2421e-06	6495	19
ENSG00000164346	chr5	74062817	74072737	NSA2	10412	0.0153447	3.00243e-08	1.24714e-06	4383	16
ENSG00000258150	chr16	29476288	29479154	NA	NA	0.0180308	3.01287e-08	1.24973e-06	2560	1
ENSG00000258738	chr14	35343549	35345665	NA	NA	0.0188679	3.02336e-08	1.25155e-06	2191	5
ENSG00000100567	chr14	58711549	58738730	PSMA3	5684	0.0190332	3.02567e-08	1.25155e-06	2132	7
ENSG00000272524	chr2	10260861	10261192	NA	NA	0.0161138	3.04307e-08	1.25258e-06	3720	1
ENSG00000178896	chr8	145133529	145135550	EXOSC4	54512	0.0174778	3.03547e-08	1.25258e-06	2829	3
ENSG00000107175	chr9	35732332	35737001	CREB3	10488	0.0169669	3.0446e-08	1.25258e-06	3113	5
ENSG00000196118	chr16	30768744	30774031	C16orf93	90835	0.0156784	3.04502e-08	1.25258e-06	4089	13
ENSG00000188352	chr9	20658308	20995954	FOCAD	54914	0.0160237	3.07597e-08	1.26357e-06	3799	3
ENSG00000129691	chr8	37962760	38001594	ASH2L	9070	0.0132526	3.08428e-08	1.26486e-06	6827	15
ENSG00000164751	chr8	77892494	77913280	PEX2	5828	0.0154739	3.09186e-08	1.26486e-06	4272	11
ENSG00000160695	chr11	118938403	118952688	VPS11	55823	0.0104067	3.09078e-08	1.26486e-06	11055	8
ENSG00000163154	chr1	151129105	151132225	TNFAIP8L2	79626	0.0165977	3.10362e-08	1.26775e-06	3366	4
ENSG00000013441	chr2	201717732	201729422	CLK1	1195	0.0175419	3.10746e-08	1.26775e-06	2792	14
ENSG00000168003	chr11	62623518	62656352	SLC3A2	6520	0.0124468	3.12077e-08	1.26982e-06	7918	23
ENSG00000256747	chr12	27932754	27934000	NA	NA	0.0165586	3.12534e-08	1.26982e-06	3394	3
ENSG00000121058	chr17	55015548	55038415	COIL	8161	0.0117261	3.12523e-08	1.26982e-06	8970	7
ENSG00000257354	chr12	62996532	63007855	NA	NA	0.0151253	3.13163e-08	1.27064e-06	4593	12
ENSG00000234072	chr2	27579113	27590489	NA	NA	0.0138575	3.14358e-08	1.27138e-06	6059	6
ENSG00000111775	chr12	120875893	120878545	COX6A1	1337	0.0146627	3.14242e-08	1.27138e-06	5106	5
ENSG00000171223	chr19	12902310	12904124	JUNB	3726	0.0151104	3.14629e-08	1.27138e-06	4616	5
ENSG00000196544	chr17	8091652	8093564	C17orf59	54785	0.0176828	3.15959e-08	1.27503e-06	2728	9
ENSG00000219565	chr6	109103329	109108256	ZNF259P1	NA	0.0152259	3.16408e-08	1.27511e-06	4505	3
ENSG00000143158	chr1	167885967	167906278	MPC2	25874	0.0199912	3.17589e-08	1.27813e-06	1806	14
ENSG00000225173	chr6	28805646	28806783	NA	NA	0.0186251	3.18153e-08	1.27868e-06	2285	11
ENSG00000257341	chr14	105953536	105958604	NA	1396	0.0150001	3.19108e-08	1.28078e-06	4717	20
ENSG00000157191	chr1	16767167	16786573	NECAP2	55707	0.013025	3.20707e-08	1.28171e-06	7111	10
ENSG00000132780	chr1	46049518	46084566	NASP	4678	0.0163422	3.20004e-08	1.28171e-06	3537	12
ENSG00000224992	chr9	135644840	135645599	NA	NA	0.0171344	3.20208e-08	1.28171e-06	3018	1
ENSG00000101751	chr18	51795774	51847636	POLI	11201	0.0113052	3.21064e-08	1.28171e-06	9608	12
ENSG00000160570	chr19	42702750	42724292	DEDD2	162989	0.0174224	3.22174e-08	1.28442e-06	2855	23
ENSG00000253327	chr8	117886663	117889107	RAD21-AS1	644660_100500914	0.0177934	3.23756e-08	1.289e-06	2677	11
ENSG00000254678	chr11	117014607	117014907	NA	NA	0.0154461	3.24264e-08	1.2893e-06	4294	7
ENSG00000246363	chr12	89404458	89413456	NA	728084	0.0279107	3.26135e-08	1.295e-06	749	1
ENSG00000222020	chr2	240323130	240324058	NA	NA	0.0152187	3.27325e-08	1.298e-06	4510	9
ENSG00000124370	chr2	71336814	71357369	MCEE	84693	0.0155142	3.29638e-08	1.30281e-06	4230	8
ENSG00000228661	chr11	3875548	3876739	NA	NA	0.014538	3.29854e-08	1.30281e-06	5235	5
ENSG00000154642	chr21	19161284	19191703	C21orf91	54149	0.0111128	3.29712e-08	1.30281e-06	9889	6
ENSG00000100526	chr14	54863567	54886936	CDKN3	1033	0.0133885	3.3054e-08	1.30379e-06	6660	9
ENSG00000152487	chr10	18940195	18948214	ARL5B-AS1	NA	0.0136018	3.32114e-08	1.30827e-06	6376	22
ENSG00000246145	chr8	67331824	67341212	NA	100505676	0.0227717	3.33196e-08	1.31079e-06	1136	9
ENSG00000227477	chr20	43592435	43595043	STK4-AS1	100505826	0.0114054	3.3424e-08	1.31316e-06	9463	10
ENSG00000123815	chr19	41197434	41224112	ADCK4	79934	0.021715	3.3562e-08	1.31684e-06	1327	20
ENSG00000073614	chr12	389295	498620	KDM5A	5927	0.0159105	3.36704e-08	1.31924e-06	3890	12
ENSG00000171552	chr20	30252255	30311792	BCL2L1	598	0.0163577	3.37118e-08	1.31924e-06	3531	19
ENSG00000236933	chr1	120835810	120838343	NA	NA	0.0167044	3.40342e-08	1.33011e-06	3292	3
ENSG00000170855	chr12	120881764	120884215	TRIAP1	51499	0.01242	3.40896e-08	1.33052e-06	7965	9
ENSG00000178972	chr4	144256418	144258970	NA	NA	0.0177827	3.42269e-08	1.33115e-06	2680	10
ENSG00000260269	chr15	75819491	75893546	NA	NA	0.0139763	3.4175e-08	1.33115e-06	5898	19
ENSG00000128789	chr18	12658737	12725739	PSMG2	56984	0.0118247	3.42398e-08	1.33115e-06	8836	21
ENSG00000260979	chr16	9056563	9060847	NA	NA	0.0135479	3.43848e-08	1.33504e-06	6446	10
ENSG00000167123	chr9	131174030	131199626	CERCAM	51148	0.0138624	3.45893e-08	1.34123e-06	6043	6
ENSG00000137760	chr11	107373452	107436472	ALKBH8	91801	0.0140174	3.46586e-08	1.34216e-06	5844	7
ENSG00000178057	chr3	49057892	49060928	NDUFAF3	25915	0.0143828	3.47526e-08	1.34231e-06	5393	18
ENSG00000148835	chr10	105127724	105148822	TAF5	6877	0.0127499	3.47116e-08	1.34231e-06	7482	6
ENSG00000064703	chr1	112297867	112310638	DDX20	11218	0.0129737	3.49593e-08	1.34854e-06	7174	14
ENSG00000224349	chr6	71122531	71123653	NA	NA	0.0134247	3.5165e-08	1.35281e-06	6613	9
ENSG00000178761	chr15	75192328	75199462	FAM219B	57184	0.0143028	3.52063e-08	1.35281e-06	5477	7
ENSG00000224738	chr17	57183959	57195628	NA	NA	0.0156914	3.51282e-08	1.35281e-06	4075	12
ENSG00000267104	chr17	58039724	58096413	TBC1D3P1-DHX40P1	653645	0.011918	3.53794e-08	1.35618e-06	8698	18
ENSG00000267886	chr19	23258003	23283163	NA	NA	0.0286417	3.5431e-08	1.35618e-06	777	4
ENSG00000171222	chr20	34541539	34547394	SCAND1	51282	0.0129647	3.5397e-08	1.35618e-06	7189	10
ENSG00000222043	chr2	178129087	178130243	NA	NA	0.0175639	3.55301e-08	1.35823e-06	2778	8
ENSG00000179840	chr1	9712668	9714644	C1orf200	NA	0.017157	3.5764e-08	1.36017e-06	3010	6
ENSG00000145386	chr4	122737599	122745087	CCNA2	890	0.0138707	3.57296e-08	1.36017e-06	6037	8
ENSG00000131652	chr16	3074028	3077756	THOC6	79228	0.0146761	3.57397e-08	1.36017e-06	5093	10
ENSG00000263823	chr18	29522538	29524119	NA	NA	0.0146853	3.56404e-08	1.36017e-06	5083	10
ENSG00000051180	chr15	40986972	41024354	RAD51	5888	0.0139654	3.58717e-08	1.36253e-06	5910	13
ENSG00000146574	chr7	6833765	6866401	CCZ1B	51622_221960	0.0125049	3.60758e-08	1.36505e-06	7831	10
ENSG00000139637	chr12	53693470	53700961	C12orf10	60314	0.0134161	3.60282e-08	1.36505e-06	6622	7
ENSG00000100084	chr22	19318221	19435224	HIRA	7290	0.0142631	3.60387e-08	1.36505e-06	5528	24
ENSG00000136371	chr15	80125927	80189721	MTHFS	10588	0.0205168	3.62706e-08	1.37068e-06	1643	8
ENSG00000261758	chr3	136471472	136474622	NA	NA	0.0184221	3.64732e-08	1.37069e-06	2372	4
ENSG00000168564	chr4	184365744	184369351	CDKN2AIP	55602	0.0155635	3.65013e-08	1.37069e-06	4181	7
ENSG00000112667	chr6	43193367	43197222	DNPH1	10591	0.00987016	3.64261e-08	1.37069e-06	11957	4
ENSG00000198668	chr14	90862846	90874605	CALM1	801_805_808	0.0160409	3.63239e-08	1.37069e-06	3784	17
ENSG00000223891	chr20	42839600	42854667	OSER1-AS1	100505783	0.0191489	3.64797e-08	1.37069e-06	2081	5
ENSG00000134291	chr12	48357352	48362661	TMEM106C	79022	0.0167375	3.65497e-08	1.37078e-06	3266	7
ENSG00000132676	chr1	155657751	155708801	DAP3	7818	0.0143553	3.70098e-08	1.37655e-06	5419	18
ENSG00000237310	chr7	65958693	65960461	NA	100289098	0.0192143	3.68028e-08	1.37655e-06	2051	5
ENSG00000205791	chr12	12508342	12510001	LOH12CR2	NA	0.0230017	3.69406e-08	1.37655e-06	1102	7
ENSG00000166896	chr12	58335324	58351052	XRCC6BP1	91419	0.014974	3.69229e-08	1.37655e-06	4745	2
ENSG00000267318	chr17	58018269	58050462	NA	NA	0.01347	3.68869e-08	1.37655e-06	6557	18
ENSG00000104979	chr19	13884982	13889276	C19orf53	28974	0.0167434	3.68934e-08	1.37655e-06	3262	7
ENSG00000169136	chr19	50431959	50437192	ATF5	22809	0.0111333	3.70276e-08	1.37655e-06	9852	13
ENSG00000175130	chr1	32799433	32801980	MARCKSL1	65108	0.014833	3.72673e-08	1.38246e-06	4902	6
ENSG00000181467	chr3	152880029	152886265	RAP2B	5912	0.0168264	3.72797e-08	1.38246e-06	3211	9
ENSG00000136197	chr7	42948325	42951904	C7orf25	79020	0.0152976	3.73805e-08	1.38375e-06	4430	14
ENSG00000154889	chr18	11882621	11909222	MPPE1	65258	0.0124707	3.7454e-08	1.38375e-06	7882	15
ENSG00000178982	chr19	39109735	39127595	EIF3K	27335	0.0142444	3.74084e-08	1.38375e-06	5551	5
ENSG00000156928	chr7	23338358	23351348	MALSU1	115416	0.0167764	3.76081e-08	1.38428e-06	3239	13
ENSG00000123416	chr12	49521565	49525180	TUBA1B	10376	0.0166852	3.76027e-08	1.38428e-06	3302	7
ENSG00000260727	chr16	29624425	29624961	SLC7A5P1	NA	0.0154913	3.76008e-08	1.38428e-06	4251	2
ENSG00000236677	chr21	37432730	37436706	NA	NA	0.0173725	3.78049e-08	1.38981e-06	2886	5
ENSG00000261188	chr22	26908503	26910534	NA	NA	0.0154166	3.79815e-08	1.39458e-06	4328	9
ENSG00000242622	chr3	119813742	119855630	NA	NA	0.0143531	3.84972e-08	1.39891e-06	5421	6
ENSG00000225822	chr3	196158235	196160242	UBXN7-AS1	100874034	0.018299	3.82663e-08	1.39891e-06	2440	10
ENSG00000021355	chr6	2832566	2842240	SERPINB1	1992	0.0228947	3.83632e-08	1.39891e-06	1120	8
ENSG00000272097	chr6	10743557	10747896	NA	100506379	0.0146853	3.8528e-08	1.39891e-06	5084	7
ENSG00000221821	chr6	42858005	42858554	C6orf226	441150	0.0138941	3.83599e-08	1.39891e-06	6000	4
ENSG00000254869	chr8	61565061	61566120	NA	NA	0.0206683	3.8565e-08	1.39891e-06	1590	3
ENSG00000254231	chr8	87345503	87355543	NA	NA	0.0137632	3.82253e-08	1.39891e-06	6189	13
ENSG00000258130	chr16	30215637	30220392	NA	101929849	0.0183509	3.84489e-08	1.39891e-06	2405	1
ENSG00000169955	chr16	30537244	30546668	ZNF747	65988	0.00924913	3.85698e-08	1.39891e-06	13040	24
ENSG00000040633	chr17	7138347	7143041	PHF23	79142	0.0135761	3.83329e-08	1.39891e-06	6412	11
ENSG00000185808	chr21	38431470	38445470	PIGP	51227	0.011194	3.87507e-08	1.40376e-06	9762	8
ENSG00000164967	chr9	34610483	34612101	RPP25L	138716	0.0176925	3.89711e-08	1.4066e-06	2721	1
ENSG00000197734	chr14	78227173	78236085	C14orf178	283579	0.0142334	3.89107e-08	1.4066e-06	5565	8
ENSG00000253506	chr17	59667794	59668563	NACA2	342538	0.0185478	3.89278e-08	1.4066e-06	17816	2
ENSG00000218358	chr6	150319155	150326293	RAET1K	646024	0.0129531	3.92825e-08	1.41612e-06	7200	2
ENSG00000234028	chr2	88927057	88931339	NA	101928403	0.01496	3.93448e-08	1.41665e-06	4763	9
ENSG00000162244	chr3	52027616	52029958	RPL29	6159	0.0153332	3.97516e-08	1.42957e-06	4398	4
ENSG00000128590	chr7	108210012	108215294	DNAJB9	4189	0.0163795	3.98107e-08	1.42997e-06	3514	17
ENSG00000229582	chr9	128506033	128508831	NA	51145	0.0275478	4.00802e-08	1.43413e-06	830	2
ENSG00000272853	chr10	14919687	14920685	NA	NA	0.0139829	4.00894e-08	1.43413e-06	5888	3
ENSG00000166595	chr16	66965959	66968326	FAM96B	51647	0.0101195	4.01196e-08	1.43413e-06	11542	10
ENSG00000161558	chr19	48835613	48867494	TMEM143	55260	0.0112824	4.00359e-08	1.43413e-06	9643	17
ENSG00000152382	chr1	166825747	166845564	TADA1	117143	0.0122252	4.03283e-08	1.43793e-06	8251	6
ENSG00000226913	chr3	49586739	49591799	BSN-AS2	100132677	0.0150942	4.03545e-08	1.43793e-06	4625	8
ENSG00000233937	chr5	180673523	180699168	NA	NA	0.0152683	4.03708e-08	1.43793e-06	4456	19
ENSG00000257386	chr12	74931925	74932413	NA	NA	0.020487	4.05273e-08	1.44177e-06	1979	1
ENSG00000107223	chr9	139756571	139760738	EDF1	8721	0.013838	4.06858e-08	1.44568e-06	6079	5
ENSG00000097046	chr1	91966408	91991321	CDC7	8317	0.0120951	4.09404e-08	1.4464e-06	8429	15
ENSG00000116161	chr1	174968300	174980851	CACYBP	27101	0.0163903	4.09622e-08	1.4464e-06	3505	17
ENSG00000251131	chr5	43018531	43024349	NA	NA	0.0189843	4.09978e-08	1.4464e-06	2150	11
ENSG00000168495	chr8	22102617	22112113	POLR3D	661	0.0138908	4.08714e-08	1.4464e-06	6007	10
ENSG00000089597	chr11	62392298	62414104	GANAB	23193	0.010935	4.09802e-08	1.4464e-06	10198	10
ENSG00000159335	chr12	6874682	6880116	PTMS	5763	0.0212196	4.08015e-08	1.4464e-06	1451	9
ENSG00000146281	chr6	89855769	89875284	PM20D2	135293	0.0228218	4.123e-08	1.45115e-06	1894	4
ENSG00000108666	chr17	30651584	30677042	C17orf75	64149	0.0232841	4.1192e-08	1.45115e-06	2069	16
ENSG00000122203	chr5	175773064	175788971	KIAA1191	57179	0.0110804	4.13119e-08	1.45231e-06	9946	13
ENSG00000188365	chr7	5459477	5462753	NA	NA	0.0171871	4.14215e-08	1.45363e-06	2988	12
ENSG00000165282	chr9	35088685	35096591	PIGO	84720	0.0132509	4.14472e-08	1.45363e-06	6829	7
ENSG00000143384	chr1	150547032	150552066	MCL1	4170	0.01547	4.16229e-08	1.45808e-06	4274	11
ENSG00000069849	chr3	141594966	141645356	ATP1B3	483	0.0108953	4.18802e-08	1.45878e-06	10248	12
ENSG00000145337	chr4	89442136	89444964	PYURF	84992_100996939	0.0066652	4.18458e-08	1.45878e-06	17665	7
ENSG00000147687	chr8	125500726	125551699	TATDN1	83940	0.0136763	4.18881e-08	1.45878e-06	6292	20
ENSG00000141219	chr17	71228372	71245091	C17orf80	55028	0.0145759	4.16942e-08	1.45878e-06	5201	19
ENSG00000181896	chr19	19779605	19794318	ZNF101	94039	0.0123689	4.17802e-08	1.45878e-06	8040	7
ENSG00000006625	chr7	30536237	30591095	GGCT	79017	0.0148917	4.19654e-08	1.45976e-06	4841	20
ENSG00000269089	chr11	61735453	61736755	NA	NA	0.0188429	4.21183e-08	1.4619e-06	2197	6
ENSG00000262251	chr17	7588578	7589689	NA	NA	0.0140789	4.21254e-08	1.4619e-06	5768	7
ENSG00000175482	chr11	67118248	67124443	POLD4	57804	0.020222	4.24297e-08	1.47075e-06	2017	13
ENSG00000244586	chr3	55521727	55522336	WNT5A-AS1	NA	0.0139673	4.24998e-08	1.47146e-06	5906	3
ENSG00000100263	chr22	29655841	29664198	RHBDD3	25807	0.0115684	4.27061e-08	1.47517e-06	9205	17
ENSG00000130489	chr22	50961997	50964868	SCO2	9997	0.0121653	4.26903e-08	1.47517e-06	8336	14
ENSG00000186162	chr3	10055932	10068049	CIDECP	152302	0.0109043	4.29951e-08	1.47644e-06	10229	6
ENSG00000180423	chr11	46624411	46639459	HARBI1	283254	0.0126996	4.30902e-08	1.47644e-06	7555	18
ENSG00000174483	chr11	66278077	66301098	BBS1	582	0.02005	4.29502e-08	1.47644e-06	1785	4
ENSG00000215462	chr13	50007495	50020554	NA	NA	0.0141904	4.29201e-08	1.47644e-06	5624	15
ENSG00000102879	chr16	30194148	30200397	CORO1A	11151	0.0196574	4.30609e-08	1.47644e-06	1893	16
ENSG00000267140	chr18	33023835	33077904	NA	NA	0.00862529	4.30541e-08	1.47644e-06	14088	6
ENSG00000153391	chr18	33032194	33077955	INO80C	125476	0.00862529	4.30541e-08	1.47644e-06	14088	6
ENSG00000072958	chr19	16308389	16346160	AP1M1	8907	0.0166466	4.32469e-08	1.4801e-06	3331	14
ENSG00000162928	chr2	61244360	61279125	PEX13	5194	0.0172586	4.36419e-08	1.49093e-06	2949	17
ENSG00000113369	chr5	90664541	90679176	ARRDC3	57561	0.0142599	4.36696e-08	1.49093e-06	5532	13
ENSG00000198707	chr12	88442793	88535993	CEP290	80184	0.0166005	4.3724e-08	1.49093e-06	3365	8
ENSG00000133193	chr17	71203492	71232892	FAM104A	84923	0.0178517	4.37639e-08	1.49093e-06	2645	22
ENSG00000115540	chr2	198380295	198418423	MOB4	25843_100529241	0.0112478	4.39668e-08	1.49138e-06	9681	17
ENSG00000114745	chr3	39138150	39149854	GORASP1	64689	0.0136932	4.40241e-08	1.49138e-06	6278	17
ENSG00000072571	chr5	162887209	162918947	HMMR	3161	0.0140215	4.38794e-08	1.49138e-06	5837	14
ENSG00000270761	chr6	47444979	47445308	NA	NA	0.0212813	4.39222e-08	1.49138e-06	1434	2
ENSG00000157778	chr7	1606966	1610641	PSMG3	84262	0.0121023	4.40278e-08	1.49138e-06	8420	19
ENSG00000229117	chr12	56510370	56511727	RPL41	6171	0.0168297	4.41506e-08	1.49384e-06	3208	5
ENSG00000213619	chr11	47586888	47606114	NDUFS3	4722	0.0121097	4.44227e-08	1.49981e-06	8414	28
ENSG00000188321	chr19	9434448	9461838	ZNF559	84527	0.0172144	4.44279e-08	1.49981e-06	2977	13
ENSG00000183891	chr2	20096404	20101747	TTC32	130502	0.011653	4.4516e-08	1.50108e-06	9075	5
ENSG00000156162	chr8	95731931	95806064	DPY19L4	286148	0.00762123	4.46321e-08	1.50329e-06	15899	7
ENSG00000156508	chr6	74225473	74233520	EEF1A1	1915	0.0166158	4.47152e-08	1.50438e-06	3359	18
ENSG00000273155	chr2	99771461	99811761	NA	NA	0.0115648	4.48364e-08	1.50506e-06	9212	23
ENSG00000145782	chr5	115163893	115177555	ATG12	9140	0.0127402	4.47973e-08	1.50506e-06	7496	11
ENSG00000237980	chr1	212827341	212838776	NA	NA	0.02808	4.51773e-08	1.50749e-06	891	2
ENSG00000106330	chr7	100209725	100213007	MOSPD3	64598	0.0151325	4.50166e-08	1.50749e-06	4588	13
ENSG00000155287	chr10	101370282	101380366	SLC25A28	81894	0.0126094	4.51286e-08	1.50749e-06	7690	11
ENSG00000108010	chr10	131934663	131982785	GLRX3	10539	0.0173167	4.49942e-08	1.50749e-06	2917	9
ENSG00000136100	chr13	52986737	53024763	VPS36	51028	0.0120154	4.51016e-08	1.50749e-06	8559	6
ENSG00000103381	chr16	12756919	12897874	CPPED1	55313	0.00870784	4.52638e-08	1.50749e-06	13953	12
ENSG00000125445	chr17	73257755	73262454	MRPS7	51081	0.016914	4.5238e-08	1.50749e-06	3156	11
ENSG00000270066	chr1	109642815	109643241	SCARNA2	677766	0.0164528	4.56442e-08	1.51846e-06	3463	2
ENSG00000233902	chr6	31430505	31431113	NA	NA	0.0286248	4.57533e-08	1.51909e-06	895	14
ENSG00000180574	chr12	10658201	10675734	NA	NA	0.0317517	4.57652e-08	1.51909e-06	10270	3
ENSG00000167283	chr11	118271869	118302211	ATP5L	10632	0.0143707	4.6143e-08	1.52992e-06	5404	13
ENSG00000008952	chr3	169684423	169716161	SEC62	7095	0.0145086	4.62815e-08	1.5328e-06	5258	12
ENSG00000151725	chr4	185615772	185655287	CENPU	79682	0.0129695	4.64998e-08	1.53537e-06	7182	10
ENSG00000214293	chr7	77286977	77325582	RSBN1L-AS1	100505854	0.0167016	4.64666e-08	1.53537e-06	3293	7
ENSG00000129173	chr11	19245610	19263167	E2F8	79733	0.0160626	4.65139e-08	1.53537e-06	3771	13
ENSG00000163463	chr1	155141884	155145951	KRTCAP2	200185	0.0127806	4.66531e-08	1.53826e-06	7439	15
ENSG00000229320	chr3	160283235	160287036	KRT8P12	NA	0.0136285	4.69238e-08	1.5438e-06	6342	8
ENSG00000130726	chr19	59055458	59062089	TRIM28	10155	0.0129986	4.6925e-08	1.5438e-06	7142	12
ENSG00000158615	chr1	204372515	204380919	PPP1R15B	84919	0.0152627	4.71358e-08	1.54902e-06	4464	10
ENSG00000180817	chr10	71962586	71993667	PPA1	5464	0.0157384	4.73058e-08	1.54947e-06	4036	13
ENSG00000239335	chr12	66524531	66528229	NA	NA	0.0160663	4.72132e-08	1.54947e-06	3764	7
ENSG00000266402	chr17	62223330	62223836	SNORA76	677842	0.0121425	4.72798e-08	1.54947e-06	8367	11
ENSG00000237036	chr10	31495207	31609376	ZEB1-AS1	220930_101930234	0.0165431	4.74008e-08	1.55056e-06	3402	28
ENSG00000156587	chr11	57319129	57335757	UBE2L6	9246	0.0140841	4.74432e-08	1.55056e-06	5760	15
ENSG00000273117	chr7	155087628	155089251	NA	NA	0.0245825	4.75389e-08	1.55198e-06	911	3
ENSG00000136522	chr3	179306073	179322442	MRPL47	57129	0.0102454	4.76462e-08	1.55378e-06	11335	7
ENSG00000267034	chr2	223181961	223183372	NA	440934	0.0148174	4.77092e-08	1.55413e-06	4925	2
ENSG00000179941	chr12	76738254	76742222	BBS10	79738	0.0133365	4.77859e-08	1.55492e-06	6734	6
ENSG00000156876	chr1	100549119	100598511	SASS6	163786	0.00557999	4.78621e-08	1.5557e-06	19608	7
ENSG00000092010	chr14	24605367	24608176	PSME1	5720	0.0179649	4.80026e-08	1.55856e-06	2591	4
ENSG00000135617	chr2	73455134	73460366	PRADC1	84279	0.0124006	4.8264e-08	1.56382e-06	7988	4
ENSG00000140931	chr16	66637777	66647795	CMTM3	123920	0.0160507	4.82697e-08	1.56382e-06	3776	17
ENSG00000176973	chr11	65339820	65341669	FAM89B	23625	0.020808	4.83736e-08	1.56548e-06	1552	7
ENSG00000196497	chr14	24649425	24658170	IPO4	79711	0.0123542	4.84533e-08	1.56636e-06	8056	9
ENSG00000176714	chr2	27848506	27851879	CCDC121	79635	0.0280718	4.89137e-08	1.57422e-06	1779	12
ENSG00000145220	chr4	4269428	4291896	LYAR	55646	0.00922105	4.90278e-08	1.57422e-06	13086	9
ENSG00000223837	chr6	32938009	32938663	BRD2-IT1	NA	0.017367	4.87539e-08	1.57422e-06	2888	5
ENSG00000214871	chr7	23210760	23234503	NA	NA	0.0186054	4.88918e-08	1.57422e-06	2298	16
ENSG00000256813	chr11	60609279	60618554	NA	NA	0.0232631	4.91199e-08	1.57422e-06	1060	12
ENSG00000245017	chr12	98879322	98897633	NA	643770	0.00878421	4.89005e-08	1.57422e-06	13826	4
ENSG00000261423	chr15	72700119	72767509	NA	NA	0.0127317	4.9093e-08	1.57422e-06	7510	13
ENSG00000184247	chr17	77910551	77910992	NA	NA	0.0293099	4.91201e-08	1.57422e-06	928	1
ENSG00000124357	chr2	71291474	71306935	NAGK	55577	0.0182198	4.9552e-08	1.58636e-06	2474	16
ENSG00000100902	chr14	35747839	35786699	PSMA6	5687	0.0183459	4.96626e-08	1.58819e-06	2410	12
ENSG00000243910	chr2	220117965	220136910	TUBA4B	80086	0.0143806	4.98098e-08	1.59118e-06	5395	11
ENSG00000122882	chr10	74889913	74928813	ECD	11319	0.0141843	4.99543e-08	1.5923e-06	5634	20
ENSG00000121680	chr11	45931220	45940363	PEX16	9409	0.0154535	5.00052e-08	1.5923e-06	4286	10
ENSG00000174442	chr15	66797297	66842115	ZWILCH	55055	0.0184106	4.99656e-08	1.5923e-06	2378	8
ENSG00000244405	chr3	185764097	185828107	ETV5	2119	0.0154337	5.05484e-08	1.60327e-06	4305	26
ENSG00000134153	chr15	34376218	34394149	EMC7	56851	0.0261915	5.05627e-08	1.60327e-06	1278	8
ENSG00000181038	chr17	74722912	74730018	METTL23	124512	0.0135878	5.05539e-08	1.60327e-06	6394	7
ENSG00000173818	chr17	78388965	78411886	ENDOV	284131	0.012496	5.05655e-08	1.60327e-06	7846	15
ENSG00000158411	chr2	99777890	99797521	MITD1	129531	0.00835602	5.07015e-08	1.60587e-06	14577	9
ENSG00000138413	chr2	209100951	209130798	IDH1	3417	0.0137516	5.07887e-08	1.60687e-06	6204	19
ENSG00000146476	chr6	151773422	151791236	C6orf211	79624	0.0165437	5.08409e-08	1.60687e-06	3401	9
ENSG00000137185	chr6	28192664	28201260	ZSCAN9	7746	0.0102596	5.09997e-08	1.61017e-06	11308	10
ENSG00000223649	chr1	211665597	211666259	NA	NA	0.0323838	5.12199e-08	1.61203e-06	944	1
ENSG00000112335	chr6	108532426	108582464	SNX3	8724	0.00918529	5.1221e-08	1.61203e-06	13156	5
ENSG00000106803	chr9	101984346	101992897	SEC61B	10952	0.0270822	5.11156e-08	1.61203e-06	943	2
ENSG00000213888	chr22	31742875	31744670	NA	NA	0.0145937	5.13181e-08	1.61337e-06	5181	4
ENSG00000263280	chr16	2916349	2917619	NA	101929566	-0.0305918	5.14776e-08	1.61668e-06	17098	1
ENSG00000260273	chr6	109703998	109704869	NA	NA	0.0126792	5.16439e-08	1.62019e-06	7581	5
ENSG00000178149	chr3	49052921	49059726	DALRD3	55152	0.0174677	5.17175e-08	1.62079e-06	2834	32
ENSG00000143315	chr1	159997462	160001783	PIGM	93183	0.0157072	5.18956e-08	1.62466e-06	4063	6
ENSG00000048162	chr5	175810949	175815976	NOP16	51491	0.0121465	5.20299e-08	1.62544e-06	8362	13
ENSG00000258099	chr12	112037302	112038060	NA	NA	0.0166623	5.19921e-08	1.62544e-06	3317	7
ENSG00000130204	chr19	45393826	45406946	TOMM40	10452	0.0211349	5.21005e-08	1.62594e-06	2707	12
ENSG00000163001	chr2	55746740	55773015	CCDC104	112942	0.0202551	5.24762e-08	1.63595e-06	1719	7
ENSG00000260919	chr15	74905535	74907937	NA	NA	0.0123235	5.26624e-08	1.64003e-06	8100	9
ENSG00000105341	chr19	41937223	41946622	ATP5SL	55101	0.0216328	5.27454e-08	1.6409e-06	1345	17
ENSG00000270022	chr22	43011250	43011913	RNU12	267010	0.0228375	5.281e-08	1.64119e-06	1129	4
ENSG00000126524	chr7	66452664	66460588	SBDS	51119	0.0133751	5.30952e-08	1.64833e-06	6676	3
ENSG00000247287	chr14	61764882	61789536	NA	NA	0.0157615	5.32772e-08	1.65226e-06	4011	13
ENSG00000229334	chr3	194353652	194366130	NA	NA	0.00885073	5.33774e-08	1.65364e-06	13726	10
ENSG00000164096	chr4	120218207	120225600	C4orf3	401152	0.0163852	5.36797e-08	1.66128e-06	3510	12
ENSG00000140463	chr15	72978527	73030817	BBS4	585	0.0128817	5.38848e-08	1.66589e-06	7280	9
ENSG00000273382	chr1	109630593	109633480	NA	NA	0.0168927	5.41885e-08	1.6698e-06	3168	12
ENSG00000272366	chr10	22629306	22629544	NA	NA	0.0189932	5.42133e-08	1.6698e-06	2147	1
ENSG00000135482	chr12	56511943	56516278	ZC3H10	84872	0.0118618	5.42987e-08	1.6698e-06	8791	8
ENSG00000259001	chr14	20811207	20811844	RPPH1	85495	0.0120629	5.41737e-08	1.6698e-06	8490	7
ENSG00000108518	chr17	4848947	4852356	PFN1	5216	0.0213388	5.43207e-08	1.6698e-06	1427	11
ENSG00000104853	chr19	45457842	45496599	CLPTM1	1209	0.0148716	5.43482e-08	1.6698e-06	4865	18
ENSG00000231890	chr2	136742746	136779888	NA	101928243	0.0163314	5.45347e-08	1.6738e-06	3545	9
ENSG00000144713	chr3	12875984	12883087	RPL32	6161	0.0106446	5.4629e-08	1.67497e-06	10676	9
ENSG00000172171	chr17	29224354	29233838	TEFM	79736	0.0135494	5.47141e-08	1.67585e-06	6440	11
ENSG00000100532	chr14	54976530	55005567	CGRRF1	10668	0.0146294	5.4804e-08	1.67688e-06	5144	7
ENSG00000254772	chr11	62327073	62342401	EEF1G	1937_100500804	0.0127805	5.49756e-08	1.6804e-06	7440	12
ENSG00000211770	chr7	142494923	142494975	TRBJ2-6	NA	0.0135224	5.51125e-08	1.68046e-06	6478	1
ENSG00000234676	chr9	26955778	26956293	NA	101929602	0.0148769	5.5147e-08	1.68046e-06	4857	1
ENSG00000182934	chr11	126132814	126139039	SRPR	6734	0.0135981	5.51e-08	1.68046e-06	6383	16
ENSG00000196659	chr2	178413726	178417742	TTC30B	150737	0.012323	5.53395e-08	1.68309e-06	8101	10
ENSG00000270195	chr4	1714548	1715349	NA	NA	0.0135438	5.53762e-08	1.68309e-06	6452	3
ENSG00000123737	chr4	122722472	122738176	EXOSC9	5393	0.0140464	5.54705e-08	1.68309e-06	5802	5
ENSG00000086598	chr12	124069078	124083116	TMED2	10959	0.0152186	5.54332e-08	1.68309e-06	4511	6
ENSG00000254858	chr19	18303992	18307758	MPV17L2	84769	0.0125029	5.55164e-08	1.68309e-06	7837	9
ENSG00000004059	chr7	127228399	127231759	ARF5	381	0.0206044	5.55842e-08	1.68343e-06	1753	7
ENSG00000218510	chr1	22351681	22357716	LINC00339	29092	0.0154791	5.60064e-08	1.69255e-06	4266	5
ENSG00000115084	chr2	114462588	114514400	SLC35F5	80255	0.0110059	5.59569e-08	1.69255e-06	10073	7
ENSG00000163507	chr3	108268716	108308491	KIAA1524	57650	0.0145008	5.60892e-08	1.69255e-06	5271	12
ENSG00000011295	chr17	15902694	15948329	TTC19	54902	0.0106133	5.61128e-08	1.69255e-06	10727	11
ENSG00000259943	chr1	40722099	40723639	NA	NA	0.0150065	5.64405e-08	1.69774e-06	4707	7
ENSG00000236753	chr7	130994503	131012981	MKLN1-AS	100506881	0.0129515	5.63567e-08	1.69774e-06	7206	14
ENSG00000268423	chr19	47050313	47104118	NA	NA	0.0255496	5.64564e-08	1.69774e-06	1347	3
ENSG00000264569	chr17	79995781	79997256	NA	NA	0.0141087	5.67538e-08	1.70496e-06	5724	2
ENSG00000101898	chr20	30135307	30135852	NA	100101490	0.0336987	5.68905e-08	1.70735e-06	12279	1
ENSG00000108523	chr17	4843303	4848517	RNF167	26001	0.0174226	5.7057e-08	1.71062e-06	2854	11
ENSG00000205771	chr15	44019116	44039292	CATSPER2P1	440278	0.0296258	5.72839e-08	1.71569e-06	2284	12
ENSG00000123609	chr2	152126979	152146571	NMI	9111	0.0133236	5.73437e-08	1.71575e-06	6750	7
ENSG00000205155	chr19	36236015	36237911	PSENEN	55851	0.0173921	5.75059e-08	1.71888e-06	2871	12
ENSG00000187013	chr17	59489112	59490641	C17orf82	388407	0.0130768	5.77561e-08	1.72462e-06	7034	7
ENSG00000132485	chr1	71528974	71546980	ZRANB2	9406	0.015119	5.81827e-08	1.73562e-06	4605	9
ENSG00000095139	chr11	118443105	118473748	ARCN1	372	0.00903041	5.83441e-08	1.73869e-06	13432	6
ENSG00000188542	chr2	241499471	241503431	DUSP28	285193	0.00585053	5.86261e-08	1.7436e-06	19136	8
ENSG00000119688	chr14	74752126	74769759	ABCD4	5826	0.0222888	5.85832e-08	1.7436e-06	1216	6
ENSG00000026025	chr10	17270258	17279592	VIM	7431	0.0178419	5.88777e-08	1.74861e-06	2648	21
ENSG00000256164	chr12	4357931	4385350	CCND2-AS1	NA	0.0154799	5.89709e-08	1.74861e-06	4265	63
ENSG00000255920	chr12	4361901	4384231	CCND2-AS2	NA	0.0152808	5.89268e-08	1.74861e-06	4445	56
ENSG00000259642	chr15	80215113	80217194	C15orf37	NA	0.0170918	5.90787e-08	1.75006e-06	3043	9
ENSG00000170364	chr3	4344988	4359251	SETMAR	6419	0.0102156	5.93249e-08	1.7556e-06	11386	13
ENSG00000164104	chr4	174252846	174256276	HMGB2	3148	0.018958	5.96138e-08	1.76065e-06	2164	23
ENSG00000258920	chr14	89883698	89886137	FOXN3-AS1	400236	0.0182126	5.95589e-08	1.76065e-06	2479	4
ENSG00000155561	chr7	135242667	135333505	NUP205	23165	0.0141241	5.99281e-08	1.7612e-06	5703	6
ENSG00000260830	chr14	21852451	21853079	NA	NA	0.0165083	5.97151e-08	1.7612e-06	3422	6
ENSG00000176208	chr17	29158988	29222887	ATAD5	79915	0.0168444	5.99284e-08	1.7612e-06	3201	8
ENSG00000197170	chr17	65334032	65362743	PSMD12	5718	0.0120491	5.9859e-08	1.7612e-06	8509	5
ENSG00000101109	chr20	43595115	43708600	STK4	6789	0.0188224	5.98141e-08	1.7612e-06	2207	5
ENSG00000088205	chr2	118572226	118589955	DDX18	8886	0.0138833	6.01871e-08	1.76323e-06	6017	7
ENSG00000145022	chr3	49449639	49453908	TCTA	6988	0.0179666	6.00735e-08	1.76323e-06	2589	8
ENSG00000179010	chr4	6641818	6644472	MRFAP1	93621	0.0145861	6.03533e-08	1.76323e-06	5190	16
ENSG00000238280	chr10	64553322	64565647	NA	NA	0.0127027	6.03025e-08	1.76323e-06	7550	13
ENSG00000261386	chr16	67583117	67597861	NA	NA	0.0128075	6.03071e-08	1.76323e-06	7389	10
ENSG00000102904	chr16	67840668	67866051	TSNAXIP1	55815	0.011972	6.02343e-08	1.76323e-06	8630	12
ENSG00000264549	chr5	180670312	180670379	SNORD95	619570	0.0198929	6.05341e-08	1.76678e-06	1830	3
ENSG00000127483	chr1	21069154	21113816	HP1BP3	50809	0.0114173	6.06429e-08	1.76733e-06	9439	13
ENSG00000101290	chr20	5107432	5178533	CDS2	8760	0.0114751	6.0672e-08	1.76733e-06	9350	10
ENSG00000272758	chr3	122135054	122162027	NA	NA	0.00954122	6.09083e-08	1.76964e-06	12532	8
ENSG00000181315	chr6	26636518	26659980	ZNF322	79692	0.0192111	6.08762e-08	1.76964e-06	7058	5
ENSG00000125656	chr19	6361463	6368919	CLPP	8192	0.00950448	6.09298e-08	1.76964e-06	12600	8
ENSG00000197747	chr1	151955391	151966866	S100A10	6281	0.0143733	6.19118e-08	1.77688e-06	5401	9
ENSG00000158716	chr1	159750722	159752333	DUSP23	54935	0.0140205	6.19556e-08	1.77688e-06	5839	5
ENSG00000248473	chr5	180618046	180618852	NA	102577426	0.0251803	6.14435e-08	1.77688e-06	2129	2
ENSG00000130347	chr6	107018903	107077373	RTN4IP1	84816	0.0120691	6.17991e-08	1.77688e-06	8483	11
ENSG00000164934	chr8	104426942	104455681	DCAF13	25879	0.0131982	6.12967e-08	1.77688e-06	6895	11
ENSG00000228417	chr10	111967608	111968349	NA	NA	0.0164952	6.14215e-08	1.77688e-06	3435	2
ENSG00000119723	chr14	74416629	74430373	COQ6	51004	0.00867018	6.19196e-08	1.77688e-06	14010	11
ENSG00000245849	chr15	40978922	40987305	RAD51-AS1	100505648	0.0134291	6.17512e-08	1.77688e-06	6602	11
ENSG00000260719	chr16	29756568	29759620	NA	NA	0.0167407	6.16302e-08	1.77688e-06	3264	8
ENSG00000136436	chr17	46908350	46943884	CALCOCO2	10241	0.0206738	6.18757e-08	1.77688e-06	1588	7
ENSG00000167772	chr19	8428173	8439257	ANGPTL4	51129	0.0167648	6.1548e-08	1.77688e-06	3250	12
ENSG00000090372	chr19	47222764	47250251	STRN4	29888	0.0108971	6.15097e-08	1.77688e-06	10244	11
ENSG00000100271	chr22	43435522	43485434	TTLL1	25809	0.00853057	6.16248e-08	1.77688e-06	14249	9
ENSG00000172113	chr3	48334754	48343175	NME6	10201	0.0240121	6.23611e-08	1.78335e-06	1040	11
ENSG00000123552	chr6	99880190	99969604	USP45	85015	0.0182386	6.23145e-08	1.78335e-06	2466	19
ENSG00000140905	chr16	81115566	81130008	GCSH	2653_101060817	0.0148361	6.23458e-08	1.78335e-06	4898	5
ENSG00000188554	chr17	41322498	41363708	NBR1	4077	0.0223438	6.27252e-08	1.79204e-06	1206	17
ENSG00000271155	chr9	98268517	98269918	NA	NA	0.0163762	6.32941e-08	1.80655e-06	3519	5
ENSG00000136628	chr1	220141943	220220000	EPRS	2058	0.01655	6.34703e-08	1.80985e-06	3399	10
ENSG00000228397	chr1	22350487	22351461	NA	101928043	0.0230259	6.35815e-08	1.81128e-06	2002	4
ENSG00000125630	chr2	113299492	113334635	POLR1B	84172	0.0153426	6.388e-08	1.81631e-06	4386	8
ENSG00000137434	chr6	10671651	10695030	C6orf52	347744	0.0140416	6.38474e-08	1.81631e-06	5810	12
ENSG00000250600	chr5	10441402	10441904	ROPN1L-AS1	100505845	0.0149569	6.41039e-08	1.82093e-06	4768	8
ENSG00000262624	chr17	7339876	7340842	NA	NA	0.0259756	6.42619e-08	1.82368e-06	2093	2
ENSG00000131437	chr5	132028320	132073330	KIF3A	11127	0.0123861	6.49511e-08	1.83625e-06	8017	12
ENSG00000272288	chr6	34664094	34665247	NA	101929243	0.0189907	6.49221e-08	1.83625e-06	2149	9
ENSG00000124444	chr19	44100544	44105309	ZNF576	79177	0.0109646	6.48362e-08	1.83625e-06	10141	11
ENSG00000269859	chr19	55987350	55987849	NA	NA	0.0174653	6.49518e-08	1.83625e-06	2836	9
ENSG00000113716	chr5	149379884	149432386	HMGXB3	22993	0.0106129	6.51893e-08	1.83803e-06	10728	19
ENSG00000222071	chr10	21785491	21785570	MIR1915	100302129	0.01689	6.52004e-08	1.83803e-06	3171	1
ENSG00000204673	chr19	50372295	50381716	AKT1S1	84335	0.0114235	6.51942e-08	1.83803e-06	9428	27
ENSG00000144381	chr2	198351305	198381461	HSPD1	3329	0.0125268	6.5328e-08	1.83814e-06	7799	50
ENSG00000271538	chr4	185427614	185458708	NA	NA	0.021929	6.53089e-08	1.83814e-06	1728	5
ENSG00000236810	chr1	24086872	24104777	NA	100506963	0.0135	6.5596e-08	1.84231e-06	6514	7
ENSG00000250635	chr5	139028584	139029313	NA	NA	0.0135838	6.56e-08	1.84231e-06	6401	3
ENSG00000227908	chr5	55290995	55299477	NA	441072	0.00872467	6.58621e-08	1.84793e-06	13924	6
ENSG00000136514	chr3	187086120	187089864	RTP4	64108	0.0177346	6.60654e-08	1.85133e-06	2704	4
ENSG00000254986	chr11	66247484	66277130	DPP3	10072	0.0153724	6.61289e-08	1.85133e-06	4359	9
ENSG00000149658	chr20	61826781	61847586	YTHDF1	54915	0.00724313	6.61701e-08	1.85133e-06	16591	7
ENSG00000166471	chr11	9302201	9336327	TMEM41B	440026	0.0134721	6.63693e-08	1.85516e-06	6555	9
ENSG00000273110	chr1	154452488	154453977	NA	126669	0.0148255	6.69784e-08	1.85881e-06	4914	1
ENSG00000144161	chr2	112969102	113012713	ZC3H8	84524	0.0209965	6.65953e-08	1.85881e-06	1507	7
ENSG00000171421	chr5	1798500	1801480	MRPL36	64979	0.0138442	6.6793e-08	1.85881e-06	6072	21
ENSG00000272173	chr12	7052671	7053767	NA	100147744	0.0202549	6.69999e-08	1.85881e-06	1720	10
ENSG00000128944	chr15	40674922	40686447	KNSTRN	90417	0.0139499	6.68769e-08	1.85881e-06	5928	8
ENSG00000170298	chr17	20352708	20370852	LGALS9B	284194	0.0196145	6.69994e-08	1.85881e-06	1906	1
ENSG00000169738	chr17	79993012	79995608	DCXR	51181	0.0158361	6.66713e-08	1.85881e-06	3942	5
ENSG00000176401	chr19	40021630	40023494	EID2B	126272	0.0147437	6.67912e-08	1.85881e-06	5014	6
ENSG00000138750	chr4	77035812	77069668	NUP54	53371	0.0149437	6.71491e-08	1.85984e-06	4786	7
ENSG00000151470	chr4	130014472	130037795	C4orf33	132321	0.0145485	6.71643e-08	1.85984e-06	5228	19
ENSG00000094914	chr12	53701240	53718648	AAAS	8086	0.0209292	6.7287e-08	1.85984e-06	1526	15
ENSG00000184979	chr22	18632666	18660164	USP18	11274	0.00955726	6.72647e-08	1.85984e-06	12502	8
ENSG00000144659	chr3	39424839	39438842	SLC25A38	54977	0.0130656	6.74651e-08	1.86303e-06	7051	9
ENSG00000031003	chr5	137273649	137387650	FAM13B	51306	0.0163024	6.76362e-08	1.86429e-06	3564	18
ENSG00000228839	chr22	31688485	31734007	NA	101929760	0.0200429	6.76063e-08	1.86429e-06	2532	6
ENSG00000170892	chr19	54693789	54697585	TSEN34	79042	0.0159469	6.77724e-08	1.86631e-06	3867	19
ENSG00000168026	chr3	39149152	39180394	TTC21A	199223	0.00932564	6.84751e-08	1.87795e-06	12911	11
ENSG00000184348	chr6	27805658	27806117	HIST1H2AK	8329_8330_8332_8336_8969_85235	0.0202897	6.86874e-08	1.87795e-06	1711	4
ENSG00000014123	chr6	96969471	97003152	UFL1	23376	0.0177387	6.85419e-08	1.87795e-06	2702	7
ENSG00000100632	chr14	69846848	69865344	ERH	2079	0.0154996	6.84844e-08	1.87795e-06	4243	15
ENSG00000259467	chr15	49448526	49449044	NDUFAF4P1	100306975	0.0256017	6.87002e-08	1.87795e-06	4211	1
ENSG00000169957	chr16	30535325	30538142	ZNF768	79724	0.0110286	6.8698e-08	1.87795e-06	10041	8
ENSG00000168256	chr17	40163400	40177659	NKIRAS2	28511	0.0160398	6.83871e-08	1.87795e-06	3787	28
ENSG00000124151	chr20	46130601	46285621	NCOA3	8202	0.00670231	6.85515e-08	1.87795e-06	17603	10
ENSG00000259522	chr14	24649601	24659622	NA	NA	0.00869178	6.89399e-08	1.88135e-06	13972	18
ENSG00000167468	chr19	1103936	1106787	GPX4	2879	0.0141876	6.89508e-08	1.88135e-06	5627	13
ENSG00000003509	chr2	37458774	37480546	NDUFAF7	55471	0.0162105	6.91483e-08	1.88321e-06	3641	12
ENSG00000269293	chr6	28089573	28105071	ZSCAN16-AS1	100129195	0.0200269	6.9209e-08	1.88321e-06	1796	17
ENSG00000135486	chr12	54673977	54680872	HNRNPA1	3178	0.0184056	6.91813e-08	1.88321e-06	2381	19
ENSG00000261459	chr16	30537244	30546173	NA	65988	0.00766719	6.92869e-08	1.8836e-06	15806	19
ENSG00000185697	chr8	67474410	67526482	MYBL1	4603	0.0154514	6.94594e-08	1.88485e-06	4289	14
ENSG00000264745	chr18	21574177	21595303	NA	NA	0.0128412	6.94023e-08	1.88485e-06	7340	13
ENSG00000158941	chr8	22462145	22479027	CCAR2	57805	0.010273	6.96273e-08	1.88768e-06	11290	14
ENSG00000183850	chr19	23258012	23330021	ZNF730	100129543	0.0258151	6.97624e-08	1.88962e-06	1130	8
ENSG00000235043	chr4	87870818	87871276	TECRP1	NA	-0.0122305	6.99369e-08	1.89262e-06	21532	1
ENSG00000258315	chr17	6917814	6920844	C17orf49	124944	0.0136219	7.00853e-08	1.89323e-06	6347	12
ENSG00000249590	chr22	30805244	30824977	NA	NA	0.0134732	7.00866e-08	1.89323e-06	6553	20
ENSG00000134326	chr2	6980701	7006766	CMPK2	129607	0.0118035	7.02495e-08	1.89419e-06	8866	15
ENSG00000186577	chr6	34214157	34217247	C6orf1	221491	0.0169897	7.02156e-08	1.89419e-06	3103	13
ENSG00000139323	chr12	89813495	89919801	POC1B	282809	0.0102021	7.03812e-08	1.89602e-06	11404	14
ENSG00000108590	chr17	6546635	6554954	MED31	51003	0.0106107	7.07025e-08	1.90295e-06	10731	7
ENSG00000163950	chr4	1694527	1714282	SLBP	7884	0.0160428	7.09081e-08	1.90332e-06	3783	10
ENSG00000106086	chr7	30067020	30170096	PLEKHA8	84725	0.0179424	7.08441e-08	1.90332e-06	4183	11
ENSG00000083520	chr13	73329540	73356234	DIS3	22894	0.0120625	7.08945e-08	1.90332e-06	8492	11
ENSG00000257702	chr2	74729722	74731805	LBX2-AS1	151534	0.0173636	7.11941e-08	1.90927e-06	4256	15
ENSG00000263640	chr8	146078798	146078907	NA	NA	0.0161196	7.14421e-08	1.9142e-06	3714	1
ENSG00000143543	chr1	153946745	153950164	JTB	10899	0.0183383	7.18088e-08	1.91507e-06	2416	6
ENSG00000222022	chr2	238330063	238333919	NA	NA	0.0184179	7.2032e-08	1.91507e-06	2376	2
ENSG00000085274	chr3	169490619	169507504	MYNN	55892	0.0133583	7.18713e-08	1.91507e-06	6704	9
ENSG00000132467	chr4	71554196	71556267	UTP3	57050	0.0156696	7.20897e-08	1.91507e-06	4095	5
ENSG00000131732	chr5	80597409	80609116	ZCCHC9	84240	0.00875951	7.21185e-08	1.91507e-06	13858	7
ENSG00000272817	chr10	93667888	93669105	NA	NA	0.0151191	7.19173e-08	1.91507e-06	4604	6
ENSG00000235883	chr15	49170346	49170937	NA	NA	0.0136204	7.20694e-08	1.91507e-06	6350	4
ENSG00000262873	chr17	78991769	78993811	NA	NA	0.0207985	7.20314e-08	1.91507e-06	1558	3
ENSG00000228719	chr22	36841445	36850991	NA	NA	0.0125057	7.20528e-08	1.91507e-06	7829	3
ENSG00000260708	chr22	47157791	47158460	NA	NA	0.0140293	7.16028e-08	1.91507e-06	5823	6
ENSG00000265451	chr2	122287998	122290281	NA	NA	0.0132261	7.21977e-08	1.91546e-06	6863	8
ENSG00000255302	chr15	49170083	49172380	EID1	23741	0.0143787	7.23808e-08	1.9169e-06	5397	13
ENSG00000173418	chr20	19997760	20014299	NAA20	51126	0.0128993	7.23343e-08	1.9169e-06	7264	16
ENSG00000267228	chr18	44661027	44702652	NA	51124	0.014335	7.24906e-08	1.9181e-06	5439	18
ENSG00000184260	chr1	149858525	149858961	HIST2H2AC	8338	0.0333228	7.29255e-08	1.92169e-06	1127	1
ENSG00000145241	chr4	68337521	68411324	CENPC	1060	0.0150736	7.29466e-08	1.92169e-06	4646	5
ENSG00000103005	chr16	58033450	58055522	USB1	79650	0.0220129	7.29494e-08	1.92169e-06	2047	16
ENSG00000172687	chr19	21541732	21562104	ZNF738	NA	0.0307858	7.29053e-08	1.92169e-06	1126	5
ENSG00000197050	chr19	37498759	37621216	ZNF420	147923	0.0135319	7.2781e-08	1.92169e-06	6463	18
ENSG00000168894	chr2	85822848	85824736	RNF181	51255	0.00853195	7.30897e-08	1.92368e-06	14245	3
ENSG00000235750	chr1	175126123	175162135	KIAA0040	9674	0.0101787	7.33724e-08	1.92399e-06	11435	14
ENSG00000156482	chr8	99037079	99058697	RPL30	6156	0.0137044	7.34894e-08	1.92399e-06	6266	23
ENSG00000176244	chr10	15119522	15130775	ACBD7	414149	0.010732	7.33648e-08	1.92399e-06	10521	6
ENSG00000229387	chr11	22646860	22647369	NA	NA	0.0168839	7.327e-08	1.92399e-06	3174	3
ENSG00000267727	chr19	33792185	33792846	NA	NA	0.0120071	7.3465e-08	1.92399e-06	8575	2
ENSG00000160194	chr21	44299754	44333414	NDUFV3	4731	0.0133671	7.34452e-08	1.92399e-06	6690	20
ENSG00000145354	chr4	103790135	103810399	CISD2	493856	0.0193604	7.3851e-08	1.93012e-06	1998	4
ENSG00000269302	chr4	187111913	187112626	NA	NA	0.013176	7.38535e-08	1.93012e-06	6921	5
ENSG00000165806	chr10	115438942	115490662	CASP7	840	0.0134225	7.39899e-08	1.93199e-06	6615	16
ENSG00000143401	chr1	150190717	150208504	ANP32E	81611	0.0205838	7.43148e-08	1.93877e-06	1623	13
ENSG00000253190	chr8	67024902	67027440	NA	NA	0.0190095	7.439e-08	1.93903e-06	2143	11
ENSG00000271991	chr2	20101786	20102330	NA	NA	0.0145961	7.45004e-08	1.93986e-06	5178	8
ENSG00000138496	chr3	122246771	122283424	PARP9	83666	0.0138809	7.46792e-08	1.93986e-06	6021	14
ENSG00000272767	chr10	65224989	65226323	JMJD1C-AS1	84989	0.0171612	7.46016e-08	1.93986e-06	3006	7
ENSG00000266989	chr19	3870989	3872105	FTLP5	NA	0.0176297	7.46827e-08	1.93986e-06	16270	3
ENSG00000255381	chr11	58909594	58910083	NA	NA	0.0246477	7.50885e-08	1.94198e-06	1149	2
ENSG00000103356	chr16	23533335	23569052	EARS2	124454	0.0148259	7.5019e-08	1.94198e-06	4910	18
ENSG00000265794	chr17	30651450	30687719	NA	NA	0.021768	7.50701e-08	1.94198e-06	1321	26
ENSG00000141552	chr17	79848666	79858867	ANAPC11	51529	0.0109331	7.49838e-08	1.94198e-06	10199	20
ENSG00000128346	chr22	38339528	38349676	C22orf23	84645	0.00832413	7.50907e-08	1.94198e-06	14639	10
ENSG00000136718	chr2	131099798	131105383	IMP4	92856	0.0125058	7.51565e-08	1.94199e-06	7828	22
ENSG00000163882	chr3	184079506	184086384	POLR2H	5437	0.0132659	7.52633e-08	1.94306e-06	6815	20
ENSG00000113460	chr5	34915481	34926101	BRIX1	55299	0.0126255	7.5537e-08	1.94844e-06	7668	13
ENSG00000263756	chr6	32939842	32940630	NA	NA	0.0139305	7.57381e-08	1.95193e-06	5953	28
ENSG00000179021	chr3	88198893	88217879	C3orf38	285237	0.0157887	7.58794e-08	1.95219e-06	3983	7
ENSG00000264198	chr17	37913974	37920089	NA	NA	0.0276257	7.58786e-08	1.95219e-06	1155	1
ENSG00000152380	chr5	79783788	79838382	FAM151B	167555	0.0161428	7.60619e-08	1.95519e-06	3697	5
ENSG00000175166	chr3	184016497	184026842	PSMD2	5708	0.0120423	7.62424e-08	1.95645e-06	8516	10
ENSG00000103932	chr15	41809374	41836467	RPAP1	26015	0.00975937	7.62411e-08	1.95645e-06	12150	6
ENSG00000164169	chr4	148558936	148605381	PRMT10	90826	0.010789	7.6429e-08	1.95955e-06	10425	9
ENSG00000272146	chr3	57583442	57586654	NA	NA	0.0406895	7.66219e-08	1.9628e-06	1161	2
ENSG00000178081	chr15	30395923	30423960	ULK4P3	89837	0.017903	7.68144e-08	1.96498e-06	2615	2
ENSG00000171490	chr16	11929056	11945442	RSL1D1	26156	0.0141906	7.68392e-08	1.96498e-06	5623	5
ENSG00000198081	chr18	5289018	5297052	ZBTB14	7541	0.0108261	7.71183e-08	1.97043e-06	10361	19
ENSG00000174953	chr3	153990335	154042286	DHX36	170506	0.0188887	7.72326e-08	1.97165e-06	2276	8
ENSG00000270194	chr3	37283280	37285668	NA	NA	0.0158645	7.74549e-08	1.97394e-06	3923	13
ENSG00000176354	chr3	37283303	37285686	NA	NA	0.0158645	7.74549e-08	1.97394e-06	3923	13
ENSG00000012822	chr12	54104903	54121529	CALCOCO1	57658	0.0122722	7.75512e-08	1.9747e-06	8182	10
ENSG00000183208	chr15	90777040	90785315	GDPGP1	390637	0.0174111	7.78345e-08	1.97882e-06	2861	10
ENSG00000100348	chr22	36863083	36878077	TXN2	25828	0.013159	7.78462e-08	1.97882e-06	6937	8
ENSG00000164347	chr5	74017029	74063196	GFM2	84340	0.0122012	7.79651e-08	1.98015e-06	8291	14
ENSG00000233230	chr2	48132817	48134949	NA	100506235	0.0159201	7.80323e-08	1.98017e-06	3884	6
ENSG00000272735	chr2	71294649	71295255	NA	NA	0.0198464	7.81199e-08	1.9807e-06	1840	5
ENSG00000259488	chr15	48604550	48624053	NA	NA	0.0142862	7.82447e-08	1.98148e-06	5497	11
ENSG00000264308	chr20	30865503	30865591	NA	NA	0.0146422	7.82839e-08	1.98148e-06	5126	2
ENSG00000197062	chr6	28234788	28245974	NA	NA	0.00859331	7.86404e-08	1.98881e-06	14138	6
ENSG00000272721	chr3	183851807	183853026	NA	NA	0.0147149	7.88428e-08	1.99094e-06	5047	11
ENSG00000108578	chr17	28575218	28619074	BLMH	642	0.0140002	7.88582e-08	1.99094e-06	5862	5
ENSG00000236756	chr10	75007118	75036742	DNAJC9-AS1	414245	0.0111626	7.89957e-08	1.99196e-06	9804	22
ENSG00000141499	chr17	7589389	7606820	WRAP53	55135	0.0116564	7.90327e-08	1.99196e-06	9070	26
ENSG00000205334	chr2	27928653	27938599	NA	NA	0.00847742	7.91207e-08	1.99249e-06	14358	3
ENSG00000218690	chr6	26272421	26272768	HIST1H2APS4	NA	0.0166124	7.94272e-08	1.99852e-06	3362	3
ENSG00000268635	chr11	77184416	77188074	NA	NA	0.0141456	7.95481e-08	1.99986e-06	5680	7
ENSG00000117528	chr1	94883933	94984222	ABCD3	5825	0.0164172	7.99611e-08	2.00855e-06	3490	7
ENSG00000144591	chr2	220363589	220371710	GMPPA	29926	0.00501835	8.02551e-08	2.01084e-06	20617	7
ENSG00000198374	chr6	27833034	27833606	HIST1H2AL	8329_8330_8332_8336_8969_85235	0.0133403	8.02051e-08	2.01084e-06	6728	7
ENSG00000230658	chr7	23140847	23145322	KLHL7-AS1	100775104	0.0166202	8.01394e-08	2.01084e-06	3356	10
ENSG00000135974	chr2	105953816	105965668	C2orf49	79074	0.0147314	8.04421e-08	2.0132e-06	5029	8
ENSG00000164329	chr5	78907943	78982471	PAPD4	167153	0.0135382	8.04846e-08	2.0132e-06	6456	11
ENSG00000152443	chr19	58258164	58269527	ZNF776	284309	0.00776069	8.05606e-08	2.0134e-06	15633	6
ENSG00000235499	chr2	74212259	74213470	NA	NA	0.0170437	8.06604e-08	2.01421e-06	3076	2
ENSG00000085840	chr1	52838501	52870131	ORC1	4998	0.0133982	8.10225e-08	2.02155e-06	6652	10
ENSG00000259863	chr2	109743783	109745386	SH3RF3-AS1	100287216	0.0183497	8.12624e-08	2.02245e-06	2409	4
ENSG00000253736	chr5	172189983	172204777	NA	NA	0.0128115	8.1258e-08	2.02245e-06	7383	40
ENSG00000089195	chr20	5917881	5931182	TRMT6	51605	0.0162439	8.12022e-08	2.02245e-06	3609	8
ENSG00000249637	chr5	139750476	139780952	NA	NA	0.0162734	8.14126e-08	2.02391e-06	3593	7
ENSG00000164548	chr7	23544399	23571660	TRA2A	29896	0.0114011	8.14574e-08	2.02391e-06	9465	7
ENSG00000076382	chr17	26904588	26926297	SPAG5	10615	0.01014	8.16107e-08	2.02603e-06	11502	13
ENSG00000255507	chr11	75514476	75526451	NA	100506113	0.021592	8.18722e-08	2.02818e-06	1494	13
ENSG00000260282	chr15	42873354	42873686	EIF4EBP2P2	NA	0.0321619	8.18707e-08	2.02818e-06	1199	2
ENSG00000261335	chr17	74668024	74669740	NA	NA	0.0191715	8.1902e-08	2.02818e-06	2068	3
ENSG00000231970	chr10	99160872	99179281	NA	NA	0.0188058	8.21216e-08	2.03024e-06	2942	12
ENSG00000131470	chr17	40724333	40729849	PSMC3IP	29893	0.0124761	8.20566e-08	2.03024e-06	7874	9
ENSG00000149532	chr11	61170121	61197503	CPSF7	79869	0.00809145	8.2195e-08	2.03037e-06	15042	9
ENSG00000146457	chr6	160146617	160177351	WTAP	9589	0.0132173	8.22896e-08	2.03102e-06	6870	15
ENSG00000261033	chr17	19911364	19912547	NA	NA	0.0130034	8.24675e-08	2.03372e-06	7134	3
ENSG00000228384	chr2	71221573	71229884	NA	NA	0.0169541	8.2643e-08	2.03483e-06	3126	14
ENSG00000164687	chr8	82192598	82197012	FABP5	2171	0.0213401	8.26495e-08	2.03483e-06	1491	13
ENSG00000232645	chr20	23337231	23338753	NA	100505683	0.0207265	8.27747e-08	2.03623e-06	1573	1
ENSG00000137331	chr6	30710976	30712331	IER3	8870	0.0165094	8.28581e-08	2.0366e-06	3421	35
ENSG00000254531	chr4	102268937	102270040	NA	NA	0.0220242	8.3018e-08	2.0382e-06	1274	4
ENSG00000004700	chr12	21621845	21654603	RECQL	5965	0.0138512	8.31265e-08	2.0382e-06	6064	7
ENSG00000108384	chr17	56769934	56811703	RAD51C	5889	0.018388	8.31288e-08	2.0382e-06	2393	4
ENSG00000255129	chr11	113149159	113185159	NA	NA	0.0174468	8.3284e-08	2.03864e-06	2887	8
ENSG00000105643	chr19	18111941	18124911	ARRDC2	27106	0.0102835	8.3223e-08	2.03864e-06	11275	22
ENSG00000142507	chr17	4699439	4701790	PSMB6	5694	0.019581	8.33734e-08	2.03915e-06	1916	6
ENSG00000225093	chr6	108325561	108326772	RPL3P7	NA	-0.022543	8.37109e-08	2.04404e-06	18828	1
ENSG00000236287	chr11	10833621	10880343	ZBED5	58486_101928029	0.0132109	8.37009e-08	2.04404e-06	6878	12
ENSG00000265020	chr7	75544515	75544587	MIR4651	100616270	0.00924363	8.38921e-08	2.04562e-06	13048	1
ENSG00000169217	chr16	30362087	30366682	CD2BP2	10421	0.0141694	8.39132e-08	2.04562e-06	5650	7
ENSG00000143553	chr1	153631130	153634306	SNAPIN	23557	0.0139285	8.42787e-08	2.0479e-06	5957	7
ENSG00000143337	chr1	179851177	179894135	TOR1AIP1	26092	0.0168158	8.42809e-08	2.0479e-06	3218	14
ENSG00000138593	chr15	49280673	49338760	SECISBP2L	9728	0.0110368	8.42818e-08	2.0479e-06	10027	6
ENSG00000141699	chr17	40731531	40762641	FAM134C	162427	0.0122517	8.41101e-08	2.0479e-06	8210	24
ENSG00000178922	chr1	43916824	43919660	HYI	81888	0.0149797	8.44035e-08	2.04918e-06	4742	8
ENSG00000182923	chr3	134204585	134293859	CEP63	80254	0.0140265	8.46738e-08	2.05223e-06	5829	20
ENSG00000124733	chr6	42979832	42981706	MEA1	4201	0.0149136	8.47364e-08	2.05223e-06	4813	7
ENSG00000138629	chr15	74738318	74753523	UBL7	84993	0.0123881	8.46592e-08	2.05223e-06	8012	4
ENSG00000224985	chr1	161123550	161129139	NA	NA	0.0178789	8.49747e-08	2.05345e-06	2628	16
ENSG00000120802	chr12	98909290	98944157	TMPO	7112	0.0165001	8.49935e-08	2.05345e-06	3431	15
ENSG00000178695	chr13	77454312	77460540	KCTD12	115207	0.0154375	8.4974e-08	2.05345e-06	4302	7
ENSG00000245571	chr11	58897606	58910488	NA	101927204	0.0127794	8.54573e-08	2.05796e-06	7445	14
ENSG00000111640	chr12	6643093	6647537	GAPDH	2597	0.0149737	8.54444e-08	2.05796e-06	4746	13
ENSG00000132591	chr17	27181956	27188085	ERAL1	26284	0.0117188	8.53182e-08	2.05796e-06	8982	8
ENSG00000141664	chr18	60190240	60254942	ZCCHC2	54877	0.0160716	8.53772e-08	2.05796e-06	3756	16
ENSG00000155096	chr8	103838585	103906092	AZIN1	51582	0.0100233	8.57749e-08	2.06394e-06	11723	19
ENSG00000266437	chr19	4445975	4446045	MIR4746	100616371	-0.0121867	8.60465e-08	2.0688e-06	21616	1
ENSG00000228830	chr1	234742754	234745229	NA	NA	0.0126991	8.62008e-08	2.06914e-06	7557	9
ENSG00000204628	chr5	180663909	180675096	GNB2L1	10399_619570_619571	0.0178679	8.62693e-08	2.06914e-06	2632	36
ENSG00000118096	chr11	118415243	118443685	IFT46	56912	0.0155822	8.61982e-08	2.06914e-06	4167	31
ENSG00000255198	chr16	2014960	2015510	SNHG9	677844	0.0168985	8.63465e-08	2.06932e-06	3164	7
ENSG00000101019	chr20	33890369	33999944	UQCC1	55245	0.00832719	8.64399e-08	2.06989e-06	14632	10
ENSG00000240524	chr1	229406674	229407346	NA	NA	0.0159329	8.66508e-08	2.0719e-06	3876	5
ENSG00000227946	chr2	206949329	206951288	NA	NA	0.0177544	8.67829e-08	2.0719e-06	2693	11
ENSG00000260942	chr2	241522117	241526116	CAPN10-AS1	101752400	0.00836501	8.67606e-08	2.0719e-06	14562	7
ENSG00000088543	chr3	50595462	50608458	C3orf18	51161	0.0143569	8.68024e-08	2.0719e-06	5417	25
ENSG00000262468	chr16	4295826	4303790	NA	100507501	0.00940608	8.68888e-08	2.0723e-06	12770	6
ENSG00000162650	chr1	110026101	110035426	ATXN7L2	127002	0.0143429	8.7047e-08	2.07441e-06	5429	8
ENSG00000196150	chr8	146076632	146127553	ZNF250	58500	0.0152101	8.72158e-08	2.07677e-06	4522	35
ENSG00000139644	chr12	50101508	50158717	TMBIM6	7009	0.0173908	8.73233e-08	2.07767e-06	2873	28
ENSG00000206567	chr3	10048102	10052893	NA	NA	0.0230005	8.80267e-08	2.08939e-06	3302	9
ENSG00000173085	chr4	84182689	84206067	COQ2	27235	0.0211167	8.79156e-08	2.08939e-06	1701	9
ENSG00000006007	chr16	19513015	19533467	GDE1	51573	0.0134333	8.80041e-08	2.08939e-06	6598	5
ENSG00000162729	chr1	160061130	160068733	IGSF8	93185	0.015477	8.82446e-08	2.09242e-06	4267	18
ENSG00000144597	chr3	15468862	15484120	EAF1	85403	0.0168463	8.84943e-08	2.09242e-06	3200	12
ENSG00000261071	chr6	13614343	13615387	NA	NA	0.0167909	8.86468e-08	2.09242e-06	3230	2
ENSG00000004766	chr7	92861653	92988338	CCDC132	55610	0.00989894	8.85464e-08	2.09242e-06	11897	4
ENSG00000214756	chr11	62432781	62435968	METTL12	692158_751071	0.0179221	8.8635e-08	2.09242e-06	2604	6
ENSG00000264940	chr17	19092978	19093558	SNORD3C	780853	0.01589	8.84502e-08	2.09242e-06	3903	1
ENSG00000101452	chr20	37590942	37668366	DHX35	60625	0.0130758	8.85969e-08	2.09242e-06	7037	6
ENSG00000100764	chr14	90722839	90738968	PSMC1	5700	0.00989424	8.87805e-08	2.09375e-06	11904	9
ENSG00000269386	chr19	8439257	8455569	RAB11B-AS1	100507567	0.0111923	8.88441e-08	2.09375e-06	9765	14
ENSG00000271614	chr12	90102736	90106367	LINC00936	338758	0.0140704	8.90024e-08	2.09582e-06	5774	4
ENSG00000164414	chr6	88180341	88222054	SLC35A1	10559	0.0158638	8.94362e-08	2.10437e-06	3925	12
ENSG00000269961	chr5	65220457	65220963	NA	NA	0.0158222	9.0086e-08	2.11798e-06	3959	1
ENSG00000172046	chr3	49145479	49158371	USP19	10869	0.00626047	9.02648e-08	2.12051e-06	18412	10
ENSG00000228201	chr16	698473	699200	NA	101929365	0.0185597	9.07453e-08	2.13012e-06	3994	1
ENSG00000244041	chr6	2988201	2991407	LINC01011	401232	0.0224727	9.08579e-08	2.13108e-06	1530	8
ENSG00000224023	chr10	127389005	127408135	NA	399821	0.0167047	9.11702e-08	2.13672e-06	3291	12
ENSG00000196437	chr19	37902057	37960177	ZNF569	148266	0.0177009	9.1362e-08	2.13953e-06	2714	21
ENSG00000177954	chr1	153963235	153964626	RPS27	6232	0.0128319	9.15197e-08	2.14153e-06	7352	5
ENSG00000231198	chr7	39872885	39873392	NA	NA	0.0224498	9.22102e-08	2.1543e-06	1273	1
ENSG00000126432	chr11	64085560	64089283	PRDX5	25824	0.0165914	9.21498e-08	2.1543e-06	3373	8
ENSG00000102543	chr13	49822047	49867618	CDADC1	81602	0.0198667	9.23276e-08	2.15535e-06	1834	8
ENSG00000243364	chr1	155036207	155042029	EFNA4	1945	0.0130269	9.25392e-08	2.1586e-06	7108	5
ENSG00000105619	chr19	54610320	54619055	TFPT	29844	0.0148017	9.27612e-08	2.16208e-06	4942	8
ENSG00000197409	chr6	26197068	26199521	HIST1H3D	8350_8351_8352_8353_8354_8355_8356_8357_8358_8968	0.0163955	9.35122e-08	2.17447e-06	3502	8
ENSG00000259687	chr14	75761107	75763341	NA	731223	0.0183589	9.34573e-08	2.17447e-06	2401	5
ENSG00000260083	chr16	30886543	30906541	MIR4519	100616231_101928736	0.0117079	9.33781e-08	2.17447e-06	8997	22
ENSG00000170222	chr17	10600911	10614550	ADPRM	56985	0.0139878	9.37767e-08	2.17892e-06	5877	11
ENSG00000169045	chr5	179041179	179061785	HNRNPH1	3187	0.0178106	9.39918e-08	2.1818e-06	2665	26
ENSG00000255432	chr11	62417166	62432650	NA	NA	0.012276	9.40474e-08	2.1818e-06	8170	21
ENSG00000205208	chr4	159587831	159593407	C4orf46	201725	0.0129692	9.42047e-08	2.18374e-06	7183	13
ENSG00000117010	chr1	40997233	41013841	ZNF684	127396	0.0149042	9.4493e-08	2.18648e-06	4827	6
ENSG00000253806	chr8	143808701	143809108	NA	NA	0.011886	9.45824e-08	2.18648e-06	8758	2
ENSG00000225973	chr15	55609382	55611359	NA	101928527	0.00500543	9.44155e-08	2.18648e-06	20638	6
ENSG00000169951	chr16	30565085	30569819	ZNF764	92595	0.00693777	9.46169e-08	2.18648e-06	17181	15
ENSG00000081721	chr1	161719548	161727028	DUSP12	11266	0.0134978	9.51129e-08	2.19126e-06	6519	8
ENSG00000144895	chr3	150264465	150302029	EIF2A	83939	0.0136836	9.49758e-08	2.19126e-06	6286	7
ENSG00000095564	chr10	93683526	93790082	BTAF1	9044	0.0198963	9.50849e-08	2.19126e-06	4246	11
ENSG00000196419	chr22	42017123	42060044	XRCC6	2547	0.0144867	9.51182e-08	2.19126e-06	5292	10
ENSG00000174903	chr11	66036004	66044963	RAB1B	81876	0.0127463	9.52216e-08	2.19194e-06	7489	15
ENSG00000160213	chr21	45192393	45196326	CSTB	1476	0.00793904	9.55692e-08	2.19824e-06	15297	5
ENSG00000068878	chr2	54091204	54197977	PSME4	23198	0.017568	9.58485e-08	2.20263e-06	2801	8
ENSG00000272043	chr8	123792999	123793310	NA	NA	0.0170529	9.5908e-08	2.20263e-06	3071	1
ENSG00000271551	chr6	157097494	157098211	NA	NA	0.0177005	9.61076e-08	2.20551e-06	2715	2
ENSG00000143198	chr1	165600098	165631033	MGST3	4259	0.0149129	9.64455e-08	2.20991e-06	4815	8
ENSG00000236617	chr12	133464428	133465169	NA	101928530	0.0165959	9.64482e-08	2.20991e-06	3368	22
ENSG00000010318	chr3	52444673	52457657	PHF7	51533	0.0137917	9.69321e-08	2.21676e-06	6143	11
ENSG00000114209	chr3	167401086	167452727	PDCD10	11235	0.010716	9.70452e-08	2.21676e-06	10552	4
ENSG00000272849	chr12	122235417	122239878	NA	NA	0.013768	9.68288e-08	2.21676e-06	6178	8
ENSG00000124160	chr20	44689624	44718591	NCOA5	57727	0.00884465	9.70407e-08	2.21676e-06	13731	7
ENSG00000164002	chr1	40974413	40982228	EXO5	64789	0.0114092	9.72312e-08	2.2176e-06	9451	7
ENSG00000071994	chr6	170884383	170893780	PDCD2	5134	0.0103888	9.7179e-08	2.2176e-06	11091	5
ENSG00000115368	chr2	190306159	190340291	WDR75	84128	0.0139891	9.7401e-08	2.21977e-06	5876	8
ENSG00000135341	chr6	91223292	91296764	MAP3K7	6885	0.00488454	9.74916e-08	2.22014e-06	20876	7
ENSG00000100911	chr14	24612574	24616779	PSME2	5721_102465801	0.0176985	9.75691e-08	2.2202e-06	3216	13
ENSG00000197930	chr14	53106634	53162618	ERO1L	30001	0.0105878	9.76696e-08	2.22079e-06	10774	10
ENSG00000254505	chr14	24678789	24683075	CHMP4A	29082	0.0137952	9.78566e-08	2.22334e-06	6140	7
ENSG00000184361	chr17	43331760	43339479	SPATA32	124783	0.0105997	9.81073e-08	2.22733e-06	10755	6
ENSG00000237416	chr1	95302304	95320982	NA	NA	0.0144033	9.84831e-08	2.23198e-06	5375	3
ENSG00000231908	chr2	209119971	209120905	IDH1-AS1	100507475	0.0183997	9.84315e-08	2.23198e-06	2385	6
ENSG00000130748	chr19	47549165	47551888	TMEM160	54958	0.00850224	9.85368e-08	2.23198e-06	14306	6
ENSG00000204178	chr1	25757388	25826700	TMEM57	55219	0.0169168	9.91224e-08	2.23842e-06	3155	8
ENSG00000273010	chr1	111505924	111507271	NA	NA	0.0164214	9.89823e-08	2.23842e-06	3489	19
ENSG00000196262	chr7	44836279	44864163	PPIA	5478_101060363	0.0179038	9.9114e-08	2.23842e-06	2613	9
ENSG00000180957	chr22	28247657	28316122	PITPNB	23760	0.012462	9.90871e-08	2.23842e-06	7895	17
ENSG00000112578	chr6	41888926	41900784	BYSL	705	0.0182502	9.92572e-08	2.23976e-06	2460	9
ENSG00000240005	chr4	26861428	26862221	NA	NA	0.0133598	9.93778e-08	2.24078e-06	6700	6
ENSG00000134262	chr1	114437370	114447823	AP4B1	10717	0.0132757	9.96826e-08	2.24596e-06	6804	9
ENSG00000065457	chr16	75630879	75657198	ADAT1	23536	0.016771	9.98337e-08	2.24766e-06	3246	6
ENSG00000185267	chr10	14861249	14880574	CDNF	441549	0.01184	9.99696e-08	2.2483e-06	8814	12
ENSG00000263753	chr18	5232875	5246507	LINC00667	339290	0.0185978	1.00014e-07	2.2483e-06	2304	15
ENSG00000228288	chr1	202780082	202781284	PCAT6	100506696	0.017405	1.00157e-07	2.24983e-06	2866	5
ENSG00000271855	chr2	9696028	9696904	NA	NA	0.0149854	1.00278e-07	2.25085e-06	4731	6
ENSG00000140474	chr15	75128457	75135687	ULK3	25989	0.00552582	1.00499e-07	2.2541e-06	19702	5
ENSG00000189266	chr1	24285599	24289952	PNRC2	55629	0.0148788	1.00677e-07	2.2564e-06	4855	12
ENSG00000198954	chr10	70748487	70776738	KIAA1279	26128	0.0124674	1.00772e-07	2.25682e-06	7886	6
ENSG00000227268	chr10	89618918	89623194	KLLN	100144748	0.0136466	1.01449e-07	2.26515e-06	6322	52
ENSG00000167550	chr12	49458468	49463808	RHEBL1	121268	0.00956937	1.01382e-07	2.26515e-06	12486	7
ENSG00000168806	chr15	43619974	43622803	LCMT2	9836	0.0163212	1.01407e-07	2.26515e-06	3553	7
ENSG00000093009	chr22	19466982	19508135	CDC45	8318	0.0135164	1.01233e-07	2.26515e-06	6487	10
ENSG00000254614	chr11	64945077	64949305	NA	NA	0.0175834	1.01607e-07	2.267e-06	2769	9
ENSG00000170860	chr3	14219858	14242619	LSM3	27258	0.0131335	1.01723e-07	2.26744e-06	6970	16
ENSG00000144744	chr3	69103881	69129559	UBA3	9039	0.0165936	1.0178e-07	2.26744e-06	3372	4
ENSG00000256008	chr12	121067908	121079394	NA	101928300	0.0146218	1.01903e-07	2.26849e-06	5156	8
ENSG00000213341	chr10	101948055	101989376	CHUK	1147	0.0122557	1.02053e-07	2.27012e-06	8204	8
ENSG00000134333	chr11	18415935	18429972	LDHA	3939	0.0125042	1.02326e-07	2.2745e-06	7835	14
ENSG00000143149	chr1	165631453	165668100	ALDH9A1	223	0.0142567	1.02484e-07	2.27461e-06	5534	12
ENSG00000187990	chr6	26216428	26216872	HIST1H2BG	8339_8343_8344_8346_8347	0.0196596	1.02449e-07	2.27461e-06	1892	2
ENSG00000231547	chr1	202968866	202969480	NA	NA	0.0341941	1.0311e-07	2.28564e-06	1341	1
ENSG00000120910	chr8	22298332	22398652	PPP3CC	5533	0.0151205	1.03135e-07	2.28564e-06	4601	11
ENSG00000224046	chr7	86780739	86781736	NA	101927420	0.0157533	1.03245e-07	2.28591e-06	4018	7
ENSG00000249115	chr19	36103646	36116251	HAUS5	23354	0.00961799	1.03301e-07	2.28591e-06	12410	6
ENSG00000258096	chr12	46765246	46767561	NA	NA	0.0148797	1.03448e-07	2.28747e-06	4852	10
ENSG00000250479	chr22	24108021	24110630	CHCHD10	400916	0.0153327	1.0361e-07	2.28935e-06	4401	7
ENSG00000123975	chr9	91926113	91931618	CKS2	1164	0.0188932	1.03771e-07	2.2912e-06	2899	5
ENSG00000260537	chr16	70333097	70400163	NA	NA	0.0117263	1.04531e-07	2.30392e-06	8969	14
ENSG00000006744	chr17	12895708	12921504	ELAC2	60528	0.00707191	1.0456e-07	2.30392e-06	16940	13
ENSG00000255730	chr19	41856758	41930906	NA	NA	0.0153955	1.04579e-07	2.30392e-06	4337	65
ENSG00000138381	chr2	190526111	190535557	ASNSD1	54529	0.0167845	1.04842e-07	2.30799e-06	3233	6
ENSG00000123297	chr12	58176372	58201854	TSFM	10102	0.0157666	1.05189e-07	2.31392e-06	4003	8
ENSG00000144848	chr3	112251356	112280893	ATG3	64422	0.00908692	1.05522e-07	2.31782e-06	13358	8
ENSG00000239985	chr7	64498750	64498943	NA	NA	0.0172132	1.05492e-07	2.31782e-06	2979	2
ENSG00000166145	chr15	41136216	41150405	SPINT1	6692	0.0112518	1.05834e-07	2.32296e-06	9673	10
ENSG00000120694	chr13	31710762	31736525	HSPH1	10808	0.0153428	1.06054e-07	2.32606e-06	4385	13
ENSG00000271786	chr10	18931405	18944123	NA	NA	0.0124127	1.06337e-07	2.33057e-06	7979	16
ENSG00000110108	chr11	60681346	60690915	TMEM109	79073	0.00953393	1.06514e-07	2.33202e-06	12544	9
ENSG00000258716	chr14	91163677	91165718	NA	101928883	0.0366404	1.0656e-07	2.33202e-06	1359	1
ENSG00000183207	chr19	49496705	49519252	RUVBL2	10856	0.00909467	1.06758e-07	2.33463e-06	13339	12
ENSG00000168159	chr1	228674762	228683467	RNF187	149603	0.0140703	1.0711e-07	2.34034e-06	5775	12
ENSG00000112514	chr6	33384219	33386094	CUTA	51596	0.0164111	1.07177e-07	2.34034e-06	3496	44
ENSG00000122952	chr10	58116989	58121036	ZWINT	11130	0.0172543	1.07349e-07	2.34091e-06	2951	2
ENSG00000105011	chr19	14230321	14247768	ASF1B	55723	0.00465985	1.0736e-07	2.34091e-06	21283	13
ENSG00000232969	chr21	45759259	45760353	NA	NA	0.012838	1.07588e-07	2.34416e-06	7343	4
ENSG00000237290	chr1	38674706	38680439	NA	339442	0.0179903	1.07667e-07	2.34416e-06	9504	2
ENSG00000156521	chr10	71897737	71906432	TYSND1	219743	0.0124798	1.07755e-07	2.34437e-06	7870	6
ENSG00000155755	chr2	202484907	202508293	TMEM237	65062	0.0126662	1.08161e-07	2.34633e-06	7600	14
ENSG00000245317	chr5	179286013	179288283	NA	NA	0.0103291	1.07933e-07	2.34633e-06	11190	4
ENSG00000261526	chr19	1874881	1876168	NA	NA	0.024594	1.08114e-07	2.34633e-06	3292	3
ENSG00000267232	chr19	1875015	1875991	NA	NA	0.024594	1.08114e-07	2.34633e-06	3292	3
ENSG00000232347	chr1	247373993	247405125	NA	NA	0.0171615	1.0878e-07	2.34778e-06	3004	4
ENSG00000260236	chr3	47420579	47422489	NA	NA	0.0133589	1.08346e-07	2.34778e-06	6701	6
ENSG00000137463	chr4	140187317	140201492	MGARP	84709	0.0191016	1.08734e-07	2.34778e-06	2100	8
ENSG00000238742	chr10	115933864	115933938	MIR2110	100302224	0.0142683	1.08618e-07	2.34778e-06	5517	1
ENSG00000165792	chr14	21457929	21465189	METTL17	64745	0.0124883	1.0875e-07	2.34778e-06	7860	11
ENSG00000028528	chr15	64386322	64438289	SNX1	6642	0.0110692	1.0875e-07	2.34778e-06	9964	18
ENSG00000227256	chr21	33650174	33653299	MIS18A-AS1	NA	0.0170106	1.08389e-07	2.34778e-06	3094	12
ENSG00000164051	chr3	48473574	48481866	CCDC51	79714	0.0120087	1.08904e-07	2.34875e-06	8573	18
ENSG00000207605	chr3	49058051	49058142	MIR191	406966	0.0142094	1.09123e-07	2.35005e-06	5597	1
ENSG00000197714	chr19	57791419	57804937	ZNF460	10794	0.0136403	1.09099e-07	2.35005e-06	6328	15
ENSG00000165898	chr14	74960423	74963809	ISCA2	122961	0.0149005	1.09328e-07	2.35277e-06	4830	3
ENSG00000229388	chr1	28969740	28975093	NA	NA	0.0147244	1.0951e-07	2.35499e-06	5036	14
ENSG00000182057	chr22	42665759	42671202	NA	388906	0.0140901	1.0976e-07	2.35865e-06	5753	6
ENSG00000224616	chr1	100729565	100731676	NA	100506007	0.0155024	1.09912e-07	2.35924e-06	4241	7
ENSG00000267268	chr19	20011777	20074273	NA	NA	0.0207265	1.09946e-07	2.35924e-06	2202	5
ENSG00000176399	chr9	22446840	22455739	DMRTA1	63951	0.0320408	1.10261e-07	2.36277e-06	1791	2
ENSG00000111581	chr12	69080514	69136785	NUP107	57122	0.0172706	1.10269e-07	2.36277e-06	2942	10
ENSG00000157500	chr3	57261765	57307496	APPL1	26060	0.0192083	1.10552e-07	2.36712e-06	2054	10
ENSG00000267757	chr19	46144752	46146098	C19orf83	100287177	0.0208495	1.11278e-07	2.38096e-06	1545	3
ENSG00000169592	chr16	30006615	30017114	INO80E	283899	0.0108496	1.11581e-07	2.38571e-06	10324	16
ENSG00000055211	chr6	149887430	149912884	GINM1	116254	0.0109614	1.11716e-07	2.38688e-06	10146	8
ENSG00000114738	chr3	50648951	50686720	MAPKAPK3	7867	0.012857	1.1196e-07	2.38759e-06	7323	27
ENSG00000255663	chr11	114271404	114314654	NA	NA	0.0119459	1.11936e-07	2.38759e-06	8664	16
ENSG00000123415	chr12	54558529	54582778	SMUG1	23583	0.00418478	1.1199e-07	2.38759e-06	22169	13
ENSG00000170540	chr16	18802991	18813000	ARL6IP1	23204	0.0166562	1.12105e-07	2.38833e-06	3324	9
ENSG00000197837	chr12	14920933	14924065	HIST4H4	8294_8359_8360_8361_8362_8363_8364_8365_8366_8367_8368_8370_121504_554313	0.0139199	1.12637e-07	2.39796e-06	5966	6
ENSG00000133731	chr8	82570196	82598928	IMPA1	3612	0.00975897	1.13081e-07	2.40569e-06	12152	8
ENSG00000268643	chr19	42738735	42759284	NA	NA	0.0121978	1.13489e-07	2.41264e-06	8294	30
ENSG00000223623	chr6	25053855	25057301	NA	NA	0.0166814	1.13763e-07	2.41671e-06	3307	1
ENSG00000139631	chr12	53551447	53575135	CSAD	51380	0.0127867	1.13843e-07	2.41671e-06	7425	17
ENSG00000204758	chr5	172381789	172386395	NA	100268168	0.021578	1.13952e-07	2.4173e-06	1402	12
ENSG00000138614	chr15	65871091	65903627	VWA9	81556	0.0100308	1.14171e-07	2.42021e-06	11708	7
ENSG00000266507	chr9	139781185	139781255	MIR4479	100616480	0.013329	1.14484e-07	2.42511e-06	6740	1
ENSG00000105372	chr19	42363988	42376994	RPS19	6223	0.014212	1.14783e-07	2.42972e-06	5592	5
ENSG00000204899	chr13	73282495	73301825	MZT1	440145	0.01918	1.15065e-07	2.43234e-06	2064	5
ENSG00000131966	chr14	58666798	58701750	ACTR10	55860	0.0182408	1.1507e-07	2.43234e-06	2464	5
ENSG00000272426	chr1	17230834	17231271	NA	NA	0.0298141	1.15608e-07	2.43722e-06	1410	1
ENSG00000237485	chr3	20215736	20227919	SGOL1-AS1	100874028	0.0171762	1.15508e-07	2.43722e-06	2997	13
ENSG00000268614	chr19	7598481	7604945	NA	NA	0.0167314	1.15445e-07	2.43722e-06	3273	24
ENSG00000128254	chr22	32329507	32341504	C22orf24	25775	0.0142391	1.15629e-07	2.43722e-06	5556	23
ENSG00000123607	chr2	166713985	166810353	TTC21B	79809_100506124	0.0109527	1.15742e-07	2.43787e-06	10166	6
ENSG00000135249	chr7	105172532	105208124	RINT1	60561	0.0205304	1.15863e-07	2.43871e-06	1637	5
ENSG00000257135	chr2	10588820	10591453	NA	NA	0.0147667	1.16831e-07	2.45094e-06	4988	3
ENSG00000271646	chr4	185395956	185398458	NA	NA	0.0118967	1.16726e-07	2.45094e-06	8738	7
ENSG00000217862	chr6	27774853	27775117	HIST1H4PS1	NA	0.0125778	1.16857e-07	2.45094e-06	7736	3
ENSG00000184357	chr6	27834570	27835359	HIST1H1B	3009	0.0200535	1.16615e-07	2.45094e-06	1784	3
ENSG00000125122	chr16	67241042	67260951	LRRC29	26231	0.011886	1.16692e-07	2.45094e-06	8757	11
ENSG00000118292	chr1	150240600	150253327	C1orf54	79630	0.00819539	1.1708e-07	2.45206e-06	14874	18
ENSG00000143947	chr2	55459039	55462989	RPS27A	6233	0.0169169	1.17029e-07	2.45206e-06	3154	18
ENSG00000008282	chr7	105730949	105753022	SYPL1	6856	0.0125749	1.17157e-07	2.45206e-06	7742	11
ENSG00000170291	chr17	7154735	7163259	ELP5	23587	0.0146505	1.17519e-07	2.45791e-06	5116	19
ENSG00000176890	chr18	657604	673578	TYMS	7298	0.0118249	1.17675e-07	2.45943e-06	8835	16
ENSG00000239779	chr2	74685456	74688018	WBP1	23559	0.0141824	1.18132e-07	2.46725e-06	5636	8
ENSG00000232388	chr20	18548064	18550207	LINC00493	388789	0.01371	1.18293e-07	2.46889e-06	6257	4
ENSG00000088451	chr13	95226308	95248511	TGDS	23483	0.00923518	1.18759e-07	2.47687e-06	13061	7
ENSG00000101457	chr20	44420576	44440066	DNTTIP1	116092	0.0117572	1.1896e-07	2.47932e-06	8931	12
ENSG00000088727	chr3	47269516	47324941	KIF9	64147	0.0131143	1.19258e-07	2.48378e-06	6997	24
ENSG00000110104	chr11	60609544	60618554	CCDC86	79080	0.0297876	1.19818e-07	2.49196e-06	1430	7
ENSG00000165506	chr14	50091892	50101948	DNAAF2	55172	0.0171184	1.19802e-07	2.49196e-06	3028	9
ENSG00000166347	chr18	71920530	71959251	CYB5A	1528	0.014712	1.20156e-07	2.49726e-06	5049	9
ENSG00000237899	chr1	41134761	41153260	NA	NA	0.0206626	1.20878e-07	2.49974e-06	2107	1
ENSG00000188987	chr6	26188938	26189304	HIST1H4D	8294_8359_8360_8361_8362_8363_8364_8365_8366_8367_8368_8370_121504_554313	0.0167581	1.20948e-07	2.49974e-06	3256	4
ENSG00000196866	chr6	26199079	26199471	HIST1H2AD	3013	0.0190327	1.20871e-07	2.49974e-06	2134	2
ENSG00000256206	chr11	14515329	14541890	NA	5682	0.0152282	1.20836e-07	2.49974e-06	4502	16
ENSG00000207719	chr13	100008385	100008482	MIR623	693208	0.052792	1.20853e-07	2.49974e-06	1436	1
ENSG00000267278	chr17	43325292	43345997	MAP3K14-AS1	100133991	0.0125828	1.20556e-07	2.49974e-06	7726	21
ENSG00000167815	chr19	12907634	12912694	PRDX2	7001	0.0194245	1.20586e-07	2.49974e-06	2629	8
ENSG00000267062	chr19	12907637	12912663	NA	NA	0.0194245	1.20586e-07	2.49974e-06	2629	8
ENSG00000111196	chr12	10758612	10766222	MAGOHB	55110	0.0199198	1.2134e-07	2.50436e-06	1823	6
ENSG00000125753	chr19	46009837	46030241	VASP	7408	0.016434	1.21267e-07	2.50436e-06	3476	10
ENSG00000184897	chr3	129033615	129035120	H1FX	8971	0.0137515	1.21565e-07	2.50725e-06	6205	8
ENSG00000243829	chr19	50222755	50223338	NA	NA	0.00657703	1.2193e-07	2.51303e-06	20020	3
ENSG00000133983	chr14	70791798	70826448	COX16	51241	0.00718828	1.22152e-07	2.51447e-06	16709	5
ENSG00000263583	chr17	25620936	25621022	MIR4522	100616277	0.0142092	1.22169e-07	2.51447e-06	5598	3
ENSG00000233554	chr9	33166973	33179981	NA	101929639	0.0179998	1.22486e-07	2.51926e-06	2569	6
ENSG00000242125	chr1	28832492	28837404	SNHG3	6080_8420	0.0222579	1.22842e-07	2.52021e-06	1448	9
ENSG00000089022	chr12	112279782	112334343	MAPKAPK5	8550	0.0142381	1.22731e-07	2.52021e-06	5560	20
ENSG00000102898	chr16	67880635	67906470	NUTF2	10204_128322	0.00638943	1.22871e-07	2.52021e-06	18153	16
ENSG00000108960	chr17	53469974	53499353	MMD	23531	0.00843803	1.22853e-07	2.52021e-06	14437	8
ENSG00000157456	chr15	59397277	59417244	CCNB2	9133	0.00722407	1.22957e-07	2.52024e-06	16634	5
ENSG00000262222	chr16	11034576	11036878	NA	100505564	0.0217794	1.23523e-07	2.5301e-06	1452	7
ENSG00000117410	chr1	44440159	44443967	ATP6V0B	533	0.0155449	1.24184e-07	2.531e-06	4198	14
ENSG00000138674	chr4	83739814	83822319	SEC31A	22872	0.0115806	1.2421e-07	2.531e-06	9185	28
ENSG00000164073	chr4	128838960	128887150	MFSD8	256471	0.012125	1.23712e-07	2.531e-06	8389	23
ENSG00000168242	chr6	26273144	26273622	HIST1H2BI	8339_8343_8344_8346_8347	0.0190203	1.23987e-07	2.531e-06	2141	9
ENSG00000136875	chr9	116037623	116055185	PRPF4	9128	0.013669	1.24248e-07	2.531e-06	6299	8
ENSG00000149806	chr11	64888100	64889945	FAU	2197	0.0107737	1.24033e-07	2.531e-06	10455	16
ENSG00000255467	chr11	107975801	107992411	NA	NA	0.013267	1.23852e-07	2.531e-06	6814	14
ENSG00000151773	chr13	44398045	44453827	CCDC122	160857	0.0228438	1.24234e-07	2.531e-06	1608	10
ENSG00000109929	chr11	121163162	121179403	SC5D	6309	0.0139437	1.24538e-07	2.53356e-06	5937	12
ENSG00000133636	chr12	86268073	86276770	NTS	4922	0.022709	1.24544e-07	2.53356e-06	1462	1
ENSG00000237886	chr9	139440664	139444345	NA	101928483	0.0158978	1.25174e-07	2.54463e-06	3900	2
ENSG00000138400	chr2	207602487	207630271	MDH1B	130752	0.0134775	1.25361e-07	2.5467e-06	6547	13
ENSG00000254477	chr11	59520488	59522448	NA	NA	0.0187061	1.25542e-07	2.54862e-06	2257	4
ENSG00000183921	chr16	22177618	22203075	SDR42E2	NA	0.0172849	1.25664e-07	2.54936e-06	2934	7
ENSG00000196652	chr7	99102274	99132323	ZKSCAN5	23660	0.0104249	1.25933e-07	2.55135e-06	11018	14
ENSG00000077458	chr11	95502106	95523573	FAM76B	143684	0.0122128	1.25871e-07	2.55135e-06	8272	15
ENSG00000131351	chr19	17160539	17186435	HAUS8	93323	0.0139994	1.26026e-07	2.55148e-06	5864	6
ENSG00000262429	chr17	4871290	4872117	NA	NA	0.0169119	1.26198e-07	2.55323e-06	3159	5
ENSG00000059588	chr1	234527059	234614849	TARBP1	6894	0.0100274	1.26384e-07	2.55525e-06	11712	11
ENSG00000118705	chr20	35806813	35870022	RPN2	6185	0.010697	1.26534e-07	2.55655e-06	10587	21
ENSG00000115274	chr2	74682150	74688011	INO80B	83444	0.0159529	1.27265e-07	2.56958e-06	3862	16
ENSG00000230337	chr1	11159732	11162157	NA	101929136	0.0149627	1.27685e-07	2.57109e-06	4758	14
ENSG00000125945	chr1	23685941	23695935	ZNF436	80818	0.0106218	1.27547e-07	2.57109e-06	10710	15
ENSG00000154957	chr17	11880756	11900827	ZNF18	7566	0.0107993	1.27622e-07	2.57109e-06	10402	7
ENSG00000121073	chr17	47778305	47786376	SLC35B1	10237	0.0132317	1.27673e-07	2.57109e-06	6854	11
ENSG00000268678	chr19	57862216	57863380	NA	NA	0.0159716	1.28099e-07	2.57767e-06	3839	12
ENSG00000177868	chr1	43272723	43282954	CCDC23	374969	0.0153307	1.28747e-07	2.57878e-06	4405	14
ENSG00000228084	chr1	100433939	100435420	NA	NA	0.023747	1.28452e-07	2.57878e-06	1589	5
ENSG00000184270	chr1	149859019	149859466	HIST2H2AB	317772	0.0155065	1.28344e-07	2.57878e-06	4238	3
ENSG00000169814	chr3	15642848	15687329	BTD	686	0.0110129	1.28761e-07	2.57878e-06	10066	20
ENSG00000109971	chr11	122928197	122933938	HSPA8	3312_85389_85390	0.0180396	1.28502e-07	2.57878e-06	2554	15
ENSG00000153339	chr18	29409136	29533099	TRAPPC8	22878	0.0103823	1.28761e-07	2.57878e-06	11102	15
ENSG00000172216	chr20	48807376	48809212	CEBPB	1051	0.0171474	1.28614e-07	2.57878e-06	3015	5
ENSG00000143575	chr1	154244987	154248351	HAX1	10456	0.0284503	1.29024e-07	2.5789e-06	1486	6
ENSG00000143756	chr1	224301789	224349749	FBXO28	23219	0.0163767	1.29027e-07	2.5789e-06	3518	11
ENSG00000172594	chr6	123110315	123130865	SMPDL3A	10924	0.0133565	1.29168e-07	2.5789e-06	6708	11
ENSG00000259932	chr15	45490715	45491337	NA	NA	0.016089	1.29201e-07	2.5789e-06	3742	4
ENSG00000267414	chr18	42256892	42259682	NA	101927943	0.0189668	1.29093e-07	2.5789e-06	2159	4
ENSG00000108312	chr17	42282401	42298994	UBTF	7343	0.0151146	1.29362e-07	2.58038e-06	4612	38
ENSG00000171097	chr9	131595221	131644773	CCBL1	883	0.0138872	1.29499e-07	2.58138e-06	6010	5
ENSG00000233893	chr6	159239043	159241625	EZR-AS1	101409257	0.0158527	1.30122e-07	2.59033e-06	3930	14
ENSG00000230322	chr10	11210885	11213339	NA	NA	0.037744	1.30102e-07	2.59033e-06	1493	1
ENSG00000270361	chr1	154909846	154910535	NA	NA	0.0156671	1.30475e-07	2.59562e-06	4100	3
ENSG00000067334	chr1	94333373	94345474	DNTTIP2	30836	0.014166	1.30753e-07	2.59595e-06	5654	22
ENSG00000258892	chr14	61346432	61449303	NA	NA	0.0127863	1.30631e-07	2.59595e-06	7427	13
ENSG00000101474	chr20	24943561	24973615	APMAP	57136	0.0138937	1.30706e-07	2.59595e-06	6001	5
ENSG00000176105	chr18	721588	812547	YES1	7525	0.0174909	1.31008e-07	2.59927e-06	2823	5
ENSG00000249494	chr5	118342042	118406585	NA	NA	0.00713731	1.3236e-07	2.6226e-06	16809	3
ENSG00000221909	chr7	99143931	99156159	FAM200A	221786	0.015801	1.32326e-07	2.6226e-06	3975	25
ENSG00000160014	chr19	47104331	47114050	CALM3	801_805_808	0.0111856	1.32594e-07	2.62549e-06	9773	12
ENSG00000260170	chr15	45879549	45968512	NA	NA	0.0109728	1.32745e-07	2.62673e-06	10127	25
ENSG00000198000	chr9	95059640	95087918	NOL8	55035	0.0192257	1.32951e-07	2.62679e-06	2048	4
ENSG00000139636	chr12	49490919	49504683	LMBR1L	55716	0.0191985	1.32942e-07	2.62679e-06	2831	6
ENSG00000267277	chr19	11478799	11485611	NA	NA	0.0140891	1.33013e-07	2.62679e-06	5755	12
ENSG00000142046	chr19	41856816	41889988	TMEM91	641649	0.0142432	1.3394e-07	2.64333e-06	5553	51
ENSG00000162601	chr1	59120411	59165764	MYSM1	114803	0.0156475	1.34036e-07	2.64348e-06	4115	2
ENSG00000176209	chr8	42396298	42409603	SMIM19	114926	0.009308	1.34138e-07	2.64373e-06	12951	11
ENSG00000236307	chr2	112645491	112646318	NA	NA	0.0327612	1.34361e-07	2.64638e-06	1510	1
ENSG00000060688	chr1	31732417	31769662	SNRNP40	9410	0.00857344	1.34509e-07	2.64753e-06	14169	10
ENSG00000186834	chr17	43224684	43229468	HEXIM1	10614	0.020688	1.3496e-07	2.65465e-06	1582	14
ENSG00000182004	chr1	203830731	203839678	SNRPE	6635	0.018903	1.35419e-07	2.66192e-06	2179	5
ENSG00000269102	chr19	52788033	52801173	NA	NA	0.0166531	1.35725e-07	2.66618e-06	3326	14
ENSG00000164088	chr3	52279841	52284613	PPM1M	132160	0.0197203	1.36215e-07	2.67143e-06	6179	10
ENSG00000163608	chr3	112721287	112738708	C3orf17	25871	0.00780719	1.36221e-07	2.67143e-06	15559	14
ENSG00000225331	chr21	45578623	45579959	NA	101928576	0.0172505	1.36262e-07	2.67143e-06	2955	2
ENSG00000145780	chr5	114856608	114880591	FEM1C	56929	0.0125264	1.36416e-07	2.67268e-06	7801	8
ENSG00000112237	chr6	99990256	100016849	CCNC	892	0.014037	1.36668e-07	2.67587e-06	5815	12
ENSG00000254004	chr19	37001597	37019562	ZNF260	339324	0.0157504	1.36774e-07	2.67618e-06	4021	8
ENSG00000163808	chr3	44803209	44914868	KIF15	56992	0.0138508	1.37502e-07	2.68688e-06	6065	27
ENSG00000182141	chr19	21473962	21512227	ZNF708	7562	0.0312477	1.37426e-07	2.68688e-06	1521	6
ENSG00000119138	chr9	72999503	73029540	KLF9	687	0.0230677	1.37629e-07	2.68762e-06	1523	8
ENSG00000127980	chr7	92116334	92157845	PEX1	5189	0.0144482	1.37735e-07	2.68792e-06	5337	9
ENSG00000236391	chr2	174202947	174220936	NA	NA	0.0134619	1.38195e-07	2.69477e-06	6567	10
ENSG00000238423	chr17	27047568	27047634	SNORD42B	26808	0.0213259	1.38267e-07	2.69477e-06	1526	1
ENSG00000269074	chr2	11603927	11606274	NA	NA	0.0250431	1.38444e-07	2.69619e-06	4510	4
ENSG00000148334	chr9	130882972	130890741	PTGES2	80142	0.0133802	1.38522e-07	2.69619e-06	6668	11
ENSG00000171443	chr19	56111388	56114504	ZNF524	147807	0.0030414	1.38681e-07	2.69753e-06	24233	8
ENSG00000107815	chr10	102747124	102754158	C10orf2	56652	0.00614602	1.38962e-07	2.6976e-06	18608	17
ENSG00000184517	chr16	75182390	75206134	ZFP1	162239	0.0157451	1.39048e-07	2.6976e-06	4025	6
ENSG00000268744	chr19	12490003	12512088	NA	101928664	0.0111233	1.38904e-07	2.6976e-06	9868	6
ENSG00000196466	chr19	12500830	12512085	ZNF799	90576	0.0111233	1.38904e-07	2.6976e-06	9868	6
ENSG00000112759	chr6	44187242	44201888	SLC29A1	2030	0.0150962	1.39169e-07	2.6982e-06	4622	20
ENSG00000176978	chr9	140004994	140009629	DPP7	29952	0.0064682	1.39585e-07	2.7045e-06	18000	9
ENSG00000104147	chr15	41601466	41624819	OIP5	11339	0.0137393	1.39847e-07	2.7078e-06	6219	6
ENSG00000240877	chr7	148822785	148823078	RN7SL521P	NA	0.0276449	1.39958e-07	2.70818e-06	1537	1
ENSG00000115145	chr2	152973315	153032506	STAM2	10254	0.0158499	1.40149e-07	2.71012e-06	3932	6
ENSG00000212694	chr12	122233173	122241812	NA	338799	0.0135789	1.40366e-07	2.71256e-06	6408	20
ENSG00000260519	chr4	42659513	42659945	NA	NA	0.0169119	1.40615e-07	2.7156e-06	3158	2
ENSG00000142082	chr11	215458	236931	SIRT3	23410	0.0107283	1.40789e-07	2.71696e-06	10530	13
ENSG00000260929	chr16	50774821	50776726	NA	NA	0.0138119	1.40868e-07	2.71696e-06	6115	13
ENSG00000089157	chr12	120634489	120639038	RPLP0	6175	0.0114446	1.41248e-07	2.72252e-06	9392	7
ENSG00000272667	chr2	128644130	128644759	NA	NA	0.012679	1.41778e-07	2.73097e-06	7582	1
ENSG00000117906	chr15	77223960	77242601	RCN2	5955	0.0137734	1.42237e-07	2.73804e-06	6166	7
ENSG00000243477	chr3	50333833	50336852	NAT6	24142	0.0133842	1.42485e-07	2.73877e-06	6662	10
ENSG00000125834	chr20	2082257	2157684	STK35	140901	0.0122316	1.42385e-07	2.73877e-06	8241	19
ENSG00000125814	chr20	23355159	23402125	NAPB	63908	0.0165214	1.42551e-07	2.73877e-06	3414	9
ENSG00000269900	chr9	35657748	35658015	RMRP	6023	0.0192987	1.42754e-07	2.74089e-06	2024	1
ENSG00000241258	chr7	65579591	65619555	CRCP	27297	0.0142381	1.43051e-07	2.74128e-06	5559	11
ENSG00000137767	chr15	45923346	45983492	SQRDL	58472	0.0101664	1.43031e-07	2.74128e-06	11454	20
ENSG00000154727	chr21	27106881	27144771	GABPA	2551	0.0166379	1.42956e-07	2.74128e-06	3342	15
ENSG00000121486	chr1	185087220	185126204	TRMT1L	81627	0.0202066	1.43229e-07	2.74249e-06	1734	12
ENSG00000229043	chr7	1200010	1204903	NA	101927021	0.0180482	1.43298e-07	2.74249e-06	2547	4
ENSG00000100441	chr14	24898492	24910540	KHNYN	23351	0.0214239	1.43394e-07	2.74257e-06	1555	16
ENSG00000119760	chr2	27873679	27886676	SUPT7L	9913	0.0164962	1.4457e-07	2.75618e-06	3434	15
ENSG00000160445	chr9	131492065	131534693	ZER1	10444	0.00548047	1.4443e-07	2.75618e-06	19794	9
ENSG00000175376	chr11	65764016	65769647	EIF1AD	84285	0.0112421	1.44245e-07	2.75618e-06	9690	13
ENSG00000258798	chr14	91884610	91887520	NA	NA	0.0241654	1.44364e-07	2.75618e-06	2800	6
ENSG00000005189	chr16	20817751	20860987	NA	81691	0.0132392	1.44662e-07	2.75618e-06	6842	7
ENSG00000100246	chr22	39174513	39190203	DNAL4	10126	0.00727148	1.44516e-07	2.75618e-06	16533	7
ENSG00000246790	chr11	121318040	121323722	NA	NA	0.0139597	1.4497e-07	2.75939e-06	5915	10
ENSG00000243406	chr13	52741844	52768600	MRPS31P5	100887750	0.00388245	1.45016e-07	2.75939e-06	22736	5
ENSG00000233739	chr22	38453187	38469947	NA	NA	0.00820573	1.45379e-07	2.76453e-06	14850	8
ENSG00000168000	chr11	62457747	62477317	BSCL2	26580	0.010089	1.46296e-07	2.78018e-06	11586	31
ENSG00000233493	chr19	55890613	55895966	TMEM238	388564	0.02393	1.46497e-07	2.78223e-06	5071	2
ENSG00000096872	chr9	26947037	27062928	IFT74	80173	0.0111319	1.46726e-07	2.7848e-06	9854	7
ENSG00000172466	chr18	32912176	32925446	ZNF24	7572	0.0115306	1.47173e-07	2.7915e-06	9271	15
ENSG00000154721	chr21	27011584	27089874	JAM2	58494	0.0142158	1.4747e-07	2.79535e-06	5589	10
ENSG00000198464	chr19	52800430	52829175	ZNF480	147657	0.0153733	1.47697e-07	2.79787e-06	4355	7
ENSG00000273329	chr7	129244389	129251471	NA	NA	0.0123462	1.48012e-07	2.80181e-06	8067	6
ENSG00000136933	chr9	127962821	127996437	RABEPK	10244	0.0104631	1.48093e-07	2.80181e-06	10958	4
ENSG00000116212	chr1	54411750	54433841	LRRC42	115353	0.012075	1.48408e-07	2.80598e-06	8472	9
ENSG00000122483	chr1	93645476	93744287	CCDC18	343099	0.0150206	1.49108e-07	2.80891e-06	4692	22
ENSG00000143727	chr2	264140	278283	ACP1	52	0.0121591	1.49224e-07	2.80891e-06	8347	19
ENSG00000145604	chr5	36152091	36184421	SKP2	6502	0.0124269	1.49208e-07	2.80891e-06	7954	12
ENSG00000155115	chr6	111279763	111289093	GTF3C6	112495	0.0125966	1.49014e-07	2.80891e-06	7705	6
ENSG00000181924	chr11	73583712	73588033	COA4	51287	0.0099155	1.48955e-07	2.80891e-06	11872	9
ENSG00000238923	chr12	7052979	7053041	RNU7-1	100147744	0.0159134	1.49207e-07	2.80891e-06	3887	1
ENSG00000179958	chr16	30434940	30441396	DCTPP1	79077	0.0118668	1.48921e-07	2.80891e-06	8786	6
ENSG00000203562	chr17	4890302	4890972	NA	NA	0.0117386	1.4951e-07	2.81251e-06	8951	7
ENSG00000174840	chr3	57542003	57552571	PDE12	201626	0.01352	1.49715e-07	2.81458e-06	6482	9
ENSG00000164117	chr4	175157809	175205415	FBXO8	26269	0.014316	1.50327e-07	2.82173e-06	5461	20
ENSG00000154582	chr8	74851404	74884522	TCEB1	6921	0.0143234	1.50195e-07	2.82173e-06	5452	9
ENSG00000268858	chr20	62492879	62493217	NA	NA	-0.0115444	1.5038e-07	2.82173e-06	21870	1
ENSG00000258782	chr14	59945992	59992155	NA	NA	0.0153605	1.50476e-07	2.82175e-06	4371	11
ENSG00000106211	chr7	75931861	75933612	HSPB1	3315	0.0121809	1.5082e-07	2.82508e-06	8313	12
ENSG00000249709	chr19	12636184	12662356	ZNF564	163050	0.013361	1.50843e-07	2.82508e-06	6697	5
ENSG00000083844	chr19	57702868	57724724	ZNF264	9422	0.0139753	1.51189e-07	2.82977e-06	5900	8
ENSG00000232789	chr2	220223592	220223705	NA	NA	0.0172964	1.51296e-07	2.82999e-06	2927	1
ENSG00000224441	chr15	91475816	91478360	NA	NA	0.0205123	1.51757e-07	2.83684e-06	2654	12
ENSG00000113916	chr3	187439165	187463515	BCL6	604	0.0134161	1.52059e-07	2.8407e-06	6621	50
ENSG00000185414	chr2	99797542	99814089	MRPL30	51263	0.0145211	1.52225e-07	2.84087e-06	5251	7
ENSG00000128708	chr2	172778958	172848599	HAT1	8520	0.014705	1.52592e-07	2.84087e-06	5058	6
ENSG00000186446	chr3	44771088	44778575	ZNF501	115560	0.0130618	1.52417e-07	2.84087e-06	7059	7
ENSG00000268358	chr5	111755280	111756310	EPB41L4A-AS2	NA	0.0167754	1.52329e-07	2.84087e-06	3241	4
ENSG00000233108	chr7	7997814	8009534	NA	NA	0.0126003	1.52642e-07	2.84087e-06	7702	13
ENSG00000162298	chr11	64889252	64902004	SYVN1	84447_102465449	0.0108604	1.52545e-07	2.84087e-06	10306	20
ENSG00000265291	chr14	105144031	105144086	MIR4710	100616300	0.00885478	1.52894e-07	2.8438e-06	13722	1
ENSG00000163832	chr3	47537130	47555251	ELP6	54859	0.0135825	1.53202e-07	2.84773e-06	6403	9
ENSG00000149489	chr11	62379194	62382592	ROM1	6094	0.0143354	1.53513e-07	2.85173e-06	5438	13
ENSG00000163840	chr3	122283085	122294050	DTX3L	151636	0.00918474	1.53675e-07	2.85191e-06	13157	16
ENSG00000122678	chr7	44111846	44122139	POLM	27434	-0.000151962	1.53714e-07	2.85191e-06	29476	5
ENSG00000171806	chr1	169761670	169764107	METTL18	92342	0.00785865	1.53832e-07	2.85232e-06	15460	3
ENSG00000065427	chr16	75661622	75682541	KARS	3735	0.0144032	1.54618e-07	2.86511e-06	5376	15
ENSG00000065029	chr6	35226686	35263762	ZNF76	7629	0.011562	1.54827e-07	2.86719e-06	9214	15
ENSG00000111276	chr12	12867992	12875305	CDKN1B	1027	0.019974	1.54955e-07	2.86778e-06	1812	18
ENSG00000184949	chr22	38974125	39052634	FAM227A	646851	0.0118019	1.55122e-07	2.86909e-06	8867	9
ENSG00000168264	chr1	234740015	234745271	IRF2BP2	359948	0.0139347	1.55463e-07	2.8736e-06	5946	10
ENSG00000178904	chr19	32896449	32976801	DPY19L3	147991	0.0117089	1.55617e-07	2.87466e-06	8995	7
ENSG00000143155	chr1	168148171	168169950	TIPRL	261726	0.0108394	1.55774e-07	2.87559e-06	10338	7
ENSG00000106591	chr7	42971799	42988557	MRPL32	64983	0.0118084	1.55861e-07	2.87559e-06	8854	14
ENSG00000267289	chr19	9944755	9945689	NA	100996288	0.0149072	1.56577e-07	2.88702e-06	4825	3
ENSG00000131051	chr20	34291531	34330234	RBM39	9584	0.00826867	1.56682e-07	2.88715e-06	14733	10
ENSG00000187522	chr10	14880163	14913740	HSPA14	51182	0.0128441	1.56935e-07	2.89003e-06	7337	7
ENSG00000262227	chr17	4891001	4891741	NA	101927979	0.0266992	1.57477e-07	2.89695e-06	1616	3
ENSG00000268975	chr19	41277553	41292590	MIA-RAB4B	NA	0.0105006	1.57506e-07	2.89695e-06	10906	18
ENSG00000149600	chr20	31290493	31331803	COMMD7	149951	0.0133488	1.57859e-07	2.90166e-06	6719	7
ENSG00000267299	chr19	6109333	6125808	NA	NA	0.0153867	1.58108e-07	2.90444e-06	4346	11
ENSG00000159231	chr21	37507210	37518864	CBR3	874	0.012741	1.58374e-07	2.90754e-06	7495	7
ENSG00000133895	chr11	64570982	64578766	MEN1	4221	0.0134177	1.58786e-07	2.9115e-06	6619	20
ENSG00000178401	chr12	49740700	49751309	DNAJC22	79962	0.0151785	1.58723e-07	2.9115e-06	4551	15
ENSG00000182572	chr6	27839623	27840099	HIST1H3I	8350_8351_8352_8353_8354_8355_8356_8357_8358_8968	0.022459	1.59645e-07	2.92365e-06	1624	4
ENSG00000142188	chr21	34804792	34852318	TMEM50B	757	0.00833904	1.59559e-07	2.92365e-06	14607	11
ENSG00000168890	chr2	85825671	85830319	TMEM150A	129303	0.0103286	1.6036e-07	2.93494e-06	11192	15
ENSG00000132002	chr19	14625582	14640582	DNAJB1	3337	0.0125262	1.60516e-07	2.93599e-06	7802	37
ENSG00000093183	chr3	42589461	42642572	SEC22C	9117	0.0108365	1.6073e-07	2.93702e-06	10345	41
ENSG00000226659	chr10	82289353	82295698	NA	101929574	0.0601431	1.60869e-07	2.93702e-06	1629	3
ENSG00000229809	chr16	30580667	30584055	ZNF688	146542	0.0108334	1.60801e-07	2.93702e-06	10350	20
ENSG00000089280	chr16	31191431	31203127	FUS	2521	0.0130685	1.61073e-07	2.93774e-06	7047	6
ENSG00000125124	chr16	56500748	56554195	BBS2	583	0.0142268	1.61106e-07	2.93774e-06	5572	9
ENSG00000159346	chr1	202909951	202927700	ADIPOR1	51094	0.00853568	1.61235e-07	2.9383e-06	14234	15
ENSG00000106635	chr7	72950686	72972332	BCL7B	9275	0.0129356	1.61382e-07	2.93917e-06	7225	12
ENSG00000094804	chr17	38443885	38459171	CDC6	990	0.0124225	1.61566e-07	2.94072e-06	7958	12
ENSG00000181904	chr5	134181370	134195427	C5orf24	134553	0.00931706	1.61812e-07	2.94339e-06	12936	13
ENSG00000171101	chr19	51670585	51676780	SIGLEC17P	284367	0.0179778	1.61922e-07	2.94359e-06	2586	1
ENSG00000177556	chr5	151121877	151152093	ATOX1	475	0.0113712	1.62397e-07	2.94991e-06	9506	31
ENSG00000101447	chr20	37554955	37581703	FAM83D	81610	0.0194619	1.62467e-07	2.94991e-06	1966	7
ENSG00000228323	chr19	54357835	54372361	NA	NA	0.0167242	1.62901e-07	2.95596e-06	3277	22
ENSG00000254774	chr8	11410733	11411716	NA	NA	0.0178427	1.63126e-07	2.95825e-06	2647	1
ENSG00000116679	chr1	185265520	185286461	IVNS1ABP	10625	0.0117611	1.63323e-07	2.96002e-06	8925	8
ENSG00000231327	chr2	70351168	70352449	NA	100133985	0.0161017	1.63765e-07	2.96622e-06	3731	6
ENSG00000116209	chr1	54497347	54519177	TMEM59	9528	0.0160897	1.63998e-07	2.96683e-06	3741	11
ENSG00000213658	chr16	28996147	29002104	LAT	27040	0.0117747	1.63903e-07	2.96683e-06	8901	9
ENSG00000168291	chr3	58413357	58419584	PDHB	5162	0.013985	1.65021e-07	2.97899e-06	5884	5
ENSG00000215068	chr5	43041677	43045492	NA	153684	0.00892064	1.65338e-07	2.97899e-06	13607	14
ENSG00000272277	chr6	3068279	3069128	NA	NA	0.0160101	1.65144e-07	2.97899e-06	3814	3
ENSG00000169490	chr8	38846327	38854343	TM2D2	83877	0.0122753	1.64965e-07	2.97899e-06	8172	11
ENSG00000110455	chr11	44087475	44105772	ACCS	84680	0.0150039	1.65526e-07	2.97899e-06	4710	11
ENSG00000175463	chr11	67171386	67177560	TBC1D10C	374403	0.0163394	1.65572e-07	2.97899e-06	3540	9
ENSG00000258384	chr15	91495469	91498455	NA	NA	0.0130372	1.65182e-07	2.97899e-06	7093	11
ENSG00000267729	chr17	27054276	27054757	NA	NA	0.0142648	1.65529e-07	2.97899e-06	5525	2
ENSG00000088930	chr20	21283942	21370463	XRN2	22803	0.0117986	1.65115e-07	2.97899e-06	8870	5
ENSG00000269934	chr1	228462285	228463767	NA	NA	0.00993983	1.65852e-07	2.98222e-06	11841	5
ENSG00000166794	chr15	64448011	64455404	PPIB	5479	0.0124016	1.66621e-07	2.99244e-06	7987	7
ENSG00000168101	chr16	4743695	4745860	NUDT16L1	84309	0.0127992	1.66525e-07	2.99244e-06	7398	6
ENSG00000137804	chr15	41624892	41673248	NUSAP1	51203	0.0124894	1.66766e-07	2.99324e-06	7857	11
ENSG00000205559	chr22	51021455	51022306	CHKB-AS1	100144603	0.016514	1.6694e-07	2.99455e-06	3417	6
ENSG00000154144	chr11	124492732	124505287	TBRG1	84897	0.0113283	1.67628e-07	3.00508e-06	9574	8
ENSG00000272121	chr3	44039573	44040641	NA	NA	0.01749	1.67876e-07	3.0077e-06	2824	6
ENSG00000266183	chr6	30616443	30616536	NA	NA	-0.023447	1.68005e-07	3.00799e-06	18625	2
ENSG00000254508	chr11	33796245	33797216	NA	101928440	0.0162319	1.68094e-07	3.00799e-06	3622	2
ENSG00000214706	chr3	50325163	50330349	IFRD2	7866	0.0111302	1.68569e-07	3.01467e-06	9859	14
ENSG00000231407	chr1	170429594	170501788	NA	101928650	0.0126662	1.69173e-07	3.02068e-06	7601	10
ENSG00000233276	chr3	49394609	49396033	GPX1	2876	0.0200603	1.69148e-07	3.02068e-06	5570	13
ENSG00000266638	chr17	8090493	8090577	NA	NA	0.0169934	1.69209e-07	3.02068e-06	3102	1
ENSG00000205220	chr16	67968405	67970990	PSMB10	5699	0.0139998	1.69603e-07	3.02589e-06	5863	13
ENSG00000224066	chr1	32670370	32672415	NA	NA	0.0157864	1.69959e-07	3.02693e-06	3987	15
ENSG00000151092	chr3	25760435	25831530	NGLY1	55768	0.0159329	1.70068e-07	3.02693e-06	3877	17
ENSG00000254554	chr11	10324204	10325251	NA	NA	0.0119085	1.69975e-07	3.02693e-06	8709	3
ENSG00000258101	chr12	49627352	49658539	NA	NA	0.0204088	1.69885e-07	3.02693e-06	1672	15
ENSG00000179091	chr8	145149930	145152428	CYC1	1537	0.0117224	1.70324e-07	3.02966e-06	8975	5
ENSG00000156873	chr16	30759591	30772490	PHKG2	5261	0.0114477	1.70522e-07	3.03139e-06	9388	9
ENSG00000050130	chr14	59951161	59972128	JKAMP	51528	0.0151572	1.70789e-07	3.03431e-06	4569	6
ENSG00000116459	chr1	111991486	112005395	ATP5F1	515	0.0146172	1.70938e-07	3.03514e-06	5160	12
ENSG00000167384	chr19	44979854	45004576	ZNF180	7733	0.0147895	1.71114e-07	3.03646e-06	4957	4
ENSG00000273004	chr1	185286911	185287662	NA	NA	0.0135028	1.71545e-07	3.03866e-06	6507	2
ENSG00000087995	chr17	60501228	60527454	METTL2A	339175	0.00790092	1.71472e-07	3.03866e-06	15372	8
ENSG00000083845	chr19	58897767	58906173	RPS5	6193	0.0119482	1.71535e-07	3.03866e-06	8656	15
ENSG00000138768	chr4	76649777	76735382	USO1	8615	0.0148259	1.72016e-07	3.04503e-06	4911	7
ENSG00000164032	chr4	100869243	100871545	H2AFZ	3015	0.0153009	1.72109e-07	3.04503e-06	4426	12
ENSG00000111667	chr12	6961292	6975796	USP5	8078	0.0164111	1.72629e-07	3.05241e-06	3495	6
ENSG00000117448	chr1	46016215	46035721	AKR1A1	10327	0.0117135	1.72964e-07	3.05652e-06	8992	14
ENSG00000259942	chr10	47656084	47657233	NA	NA	0.0274265	1.73615e-07	3.06621e-06	1684	3
ENSG00000070214	chr9	108006903	108201452	SLC44A1	23446	0.0190321	1.7431e-07	3.07665e-06	5069	4
ENSG00000074266	chr11	85955586	85989855	EED	8726	0.016379	1.74459e-07	3.07745e-06	3516	13
ENSG00000146963	chr7	139025105	139108198	C7orf55-LUC7L2	51631	0.0149575	1.74622e-07	3.0785e-06	4766	38
ENSG00000162300	chr11	64851695	64855870	ZFPL1	7542	0.014504	1.75197e-07	3.0868e-06	5264	8
ENSG00000185085	chr11	62414320	62420774	INTS5	80789	0.0121178	1.75766e-07	3.09411e-06	8680	10
ENSG00000213246	chr17	56422539	56430454	SUPT4H1	6827	0.0123165	1.7582e-07	3.09411e-06	8114	12
ENSG00000177576	chr18	47008028	47013622	C18orf32	497661	0.0239964	1.7634e-07	3.10062e-06	1691	5
ENSG00000174917	chr19	5678432	5680907	C19orf70	125988	0.0133837	1.76398e-07	3.10062e-06	6663	6
ENSG00000228801	chr8	52811885	52859733	NA	NA	0.0131191	1.76686e-07	3.10253e-06	6989	6
ENSG00000138135	chr10	90965694	90967071	CH25H	9023	0.0157388	1.76715e-07	3.10253e-06	4034	5
ENSG00000165119	chr9	86582998	86595569	HNRNPK	3190	0.0160643	1.77025e-07	3.10614e-06	3768	11
ENSG00000205269	chr6	11537938	11583757	TMEM170B	100113407	0.0129983	1.77253e-07	3.10831e-06	7144	9
ENSG00000266963	chr19	38852435	38853124	NA	NA	0.0204202	1.77556e-07	3.11179e-06	1697	2
ENSG00000158406	chr6	26281283	26285762	HIST1H4H	8294_8359_8360_8361_8362_8363_8364_8365_8366_8367_8368_8370_121504_554313	0.0156005	1.78058e-07	3.11754e-06	4151	9
ENSG00000173511	chr11	64002010	64006259	VEGFB	7423	0.0165356	1.78094e-07	3.11754e-06	3407	5
ENSG00000114735	chr3	50606583	50622366	HEMK1	51409	0.0132486	1.78287e-07	3.11908e-06	6832	13
ENSG00000267121	chr17	43268298	43299589	NA	339192	0.0155711	1.7872e-07	3.12481e-06	4175	11
ENSG00000146733	chr7	56078744	56119297	PSPH	5723	0.0118595	1.79328e-07	3.13281e-06	8794	17
ENSG00000119655	chr14	74942895	74960880	NPC2	10577	0.0149387	1.79785e-07	3.13281e-06	4789	20
ENSG00000182810	chr16	68055179	68057770	DDX28	55794	0.0118417	1.79809e-07	3.13281e-06	8810	14
ENSG00000172716	chr17	33677324	33700720	SLFN11	91607	0.0116727	1.79399e-07	3.13281e-06	9049	8
ENSG00000130517	chr19	18451397	18480760	PGPEP1	54858	0.0150682	1.79753e-07	3.13281e-06	4652	7
ENSG00000267360	chr19	37583921	37701414	NA	NA	0.0124628	1.79631e-07	3.13281e-06	7894	18
ENSG00000111206	chr12	2966847	2986206	FOXM1	2305	0.00391001	1.80629e-07	3.14525e-06	22677	6
ENSG00000197958	chr9	130209953	130213684	RPL12	6136	0.0195269	1.81033e-07	3.15044e-06	2088	7
ENSG00000119899	chr6	74303102	74363878	SLC17A5	26503	0.0128338	1.81214e-07	3.15105e-06	7350	6
ENSG00000111639	chr12	6601150	6603007	MRPL51	51258	0.0141714	1.8128e-07	3.15105e-06	5646	8
ENSG00000176393	chr1	201951500	201975275	RNPEP	6051	0.0130715	1.81781e-07	3.15423e-06	7041	12
ENSG00000105185	chr19	33071974	33078358	PDCD5	9141	0.0186536	1.81768e-07	3.15423e-06	4348	7
ENSG00000125818	chr20	1093906	1160596	PSMF1	9491	0.00903482	1.81743e-07	3.15423e-06	13426	18
ENSG00000113161	chr5	74632154	74657929	HMGCR	3156	0.0125566	1.82032e-07	3.15673e-06	7767	16
ENSG00000158985	chr5	130581186	130734140	CDC42SE2	56990	0.0126711	1.8246e-07	3.15997e-06	7593	17
ENSG00000167414	chr19	47137333	47137942	GNG8	94235	0.016093	1.82537e-07	3.15997e-06	3738	2
ENSG00000128272	chr22	39915700	39918691	ATF4	468	0.0172201	1.82398e-07	3.15997e-06	2972	11
ENSG00000267201	chr19	2458933	2462183	NA	101928602	0.0206099	1.82682e-07	3.16065e-06	1719	3
ENSG00000143614	chr1	153777201	153895451	GATAD2B	57459	0.022637	1.82873e-07	3.16109e-06	2519	12
ENSG00000258435	chr12	121829765	121837662	NA	NA	0.0119784	1.82954e-07	3.16109e-06	8619	4
ENSG00000184983	chr22	42481529	42486959	NDUFA6	4700	0.0129801	1.83027e-07	3.16109e-06	7166	11
ENSG00000161970	chr17	8280838	8286531	RPL26	6154	0.00928732	1.83212e-07	3.16246e-06	12986	4
ENSG00000273002	chr1	155948590	155952777	NA	NA	0.0256371	1.83629e-07	3.16344e-06	1725	6
ENSG00000138092	chr2	25016005	25045245	CENPO	79172	0.00971605	1.83694e-07	3.16344e-06	12238	18
ENSG00000138668	chr4	83273651	83295656	HNRNPD	3184	0.0159683	1.83391e-07	3.16344e-06	3840	18
ENSG00000159210	chr17	47006678	47022479	SNF8	11267	0.011196	1.83636e-07	3.16344e-06	9759	12
ENSG00000206417	chr3	129034235	129045068	H1FX-AS1	NA	0.0131633	1.83918e-07	3.16545e-06	6934	13
ENSG00000134049	chr18	44681413	44702745	IER3IP1	51124	0.0112952	1.84307e-07	3.17032e-06	9627	5
ENSG00000146670	chr11	64833772	64851636	CDCA5	113130	0.0113958	1.84796e-07	3.17689e-06	9475	13
ENSG00000109814	chr4	39500375	39529931	UGDH	7358	0.0139366	1.85317e-07	3.18401e-06	5945	17
ENSG00000232519	chr1	155579567	155580171	NA	NA	0.0179136	1.85814e-07	3.18677e-06	2609	6
ENSG00000173726	chr1	235272651	235292251	TOMM20	9804	0.0218348	1.85806e-07	3.18677e-06	6007	10
ENSG00000129083	chr11	14464986	14521573	COPB1	1315	0.0110466	1.85789e-07	3.18677e-06	10004	11
ENSG00000103145	chr16	3072621	3074287	HCFC1R1	54985	0.0190633	1.85907e-07	3.18677e-06	2119	10
ENSG00000273416	chr1	235267495	235267924	NA	NA	0.0175441	1.86859e-07	3.20125e-06	2791	5
ENSG00000267446	chr17	43448768	43449423	NA	NA	0.030184	1.87242e-07	3.20412e-06	1738	3
ENSG00000130522	chr19	18390563	18392432	JUND	3727	0.0137325	1.87137e-07	3.20412e-06	6229	7
ENSG00000152700	chr5	133936834	133984961	SAR1B	51128	0.0100474	1.87691e-07	3.20602e-06	11676	24
ENSG00000250692	chr5	139227875	139235974	NA	NA	0.0133147	1.87547e-07	3.20602e-06	6752	6
ENSG00000177963	chr11	207511	215113	RIC8A	60626_102465445	0.0111877	1.87784e-07	3.20602e-06	9770	19
ENSG00000101247	chr20	13765596	13799067	NDUFAF5	79133	0.019696	1.87681e-07	3.20602e-06	1878	10
ENSG00000266677	chr17	18075939	18088067	NA	101929865_101930243	0.011686	1.88062e-07	3.20892e-06	9025	15
ENSG00000237505	chr1	89003196	89150887	NA	101927891	0.0126267	1.88292e-07	3.211e-06	7666	14
ENSG00000104823	chr19	39306062	39322645	ECH1	1891	0.00877991	1.88445e-07	3.21177e-06	13835	10
ENSG00000233220	chr11	129872833	129874251	LINC00167	440072	0.0141967	1.88727e-07	3.21474e-06	5613	6
ENSG00000106605	chr7	43798279	43846939	BLVRA	644	0.0266054	1.88881e-07	3.21552e-06	2821	9
ENSG00000246560	chr4	103749212	103765232	NA	NA	0.0171908	1.89396e-07	3.21695e-06	2984	10
ENSG00000172738	chr6	37179956	37225931	TMEM217	221468	0.0191658	1.89376e-07	3.21695e-06	3558	19
ENSG00000119660	chr14	75758809	75761016	NA	NA	0.00596664	1.89398e-07	3.21695e-06	18924	4
ENSG00000178921	chr17	8150936	8173809	PFAS	5198	0.0123986	1.8917e-07	3.21695e-06	7993	19
ENSG00000126001	chr20	34042985	34099804	CEP250	11190	0.011254	1.89838e-07	3.22259e-06	9668	9
ENSG00000090238	chr16	30103635	30108236	YPEL3	83719	0.0120621	1.90123e-07	3.22374e-06	8493	13
ENSG00000268000	chr19	50003781	50004614	NA	NA	0.0234179	1.90069e-07	3.22374e-06	1753	5
ENSG00000135930	chr2	233414762	233448354	EIF4E2	9470	0.0138615	1.90371e-07	3.22427e-06	6045	25
ENSG00000132801	chr20	44486256	44507761	ZSWIM3	140831	0.0127331	1.90365e-07	3.22427e-06	7507	4
ENSG00000175550	chr11	65686728	65689032	DRAP1	10589	0.0230131	1.90571e-07	3.22582e-06	6122	4
ENSG00000257411	chr12	56495115	56503073	NA	NA	0.0148345	1.91005e-07	3.23133e-06	4901	15
ENSG00000270170	chr3	196669494	196670411	NCBP2-AS2	152217	0.0137073	1.91137e-07	3.23173e-06	6261	5
ENSG00000259804	chr16	67595314	67596212	NA	NA	0.0127137	1.91997e-07	3.24442e-06	7535	5
ENSG00000162227	chr11	62538775	62554814	TAF6L	10629	0.0140599	1.92142e-07	3.24503e-06	5785	17
ENSG00000117505	chr1	93811445	93835055	DR1	1810	0.0134749	1.92894e-07	3.25588e-06	6549	8
ENSG00000075188	chr12	102467967	102513902	NUP37	79023	0.0134132	1.93389e-07	3.26238e-06	6628	10
ENSG00000248724	chr3	132440594	132593067	NPHP3-AS1	348808	0.0190644	1.93866e-07	3.26858e-06	2117	14
ENSG00000143314	chr1	156707095	156711382	MRPL24	79590	0.0151816	1.94018e-07	3.26929e-06	4546	11
ENSG00000136732	chr2	127413509	127454246	GYPC	2995	0.0128652	1.94468e-07	3.27451e-06	7312	14
ENSG00000125877	chr20	3189514	3204516	ITPA	3704	0.0173749	1.94548e-07	3.27451e-06	2885	14
ENSG00000237976	chr1	151319443	151320503	NA	101927886	0.0148631	1.94718e-07	3.27551e-06	4871	8
ENSG00000152133	chr2	37311594	37326387	GPATCH11	253635	0.0183197	1.95397e-07	3.28507e-06	2423	5
ENSG00000116898	chr1	36921319	36930038	MRPS15	64960	0.0192506	1.96203e-07	3.29242e-06	2040	5
ENSG00000174579	chr3	135867764	135916083	MSL2	55167	0.0149895	1.96416e-07	3.29242e-06	4725	27
ENSG00000163683	chr4	39547950	39640710	SMIM14	201895	0.0137338	1.96498e-07	3.29242e-06	6228	17
ENSG00000182544	chr12	53645035	53648189	MFSD5	84975	0.0170157	1.96453e-07	3.29242e-06	3092	13
ENSG00000126581	chr17	40962152	40985367	BECN1	8678	0.0077631	1.9632e-07	3.29242e-06	15628	20
ENSG00000134759	chr18	33709407	33757909	ELP2	55250	0.0150296	1.96284e-07	3.29242e-06	4682	15
ENSG00000066279	chr1	197053258	197115824	ASPM	259266	0.0146457	1.96969e-07	3.29845e-06	5119	6
ENSG00000141562	chr17	80416056	80448413	NARF	26502	0.0100834	1.97121e-07	3.29914e-06	11598	14
ENSG00000143368	chr1	149895209	149900236	SF3B4	10262	0.0171862	1.97511e-07	3.30381e-06	2990	8
ENSG00000179862	chr1	41326729	41328018	CITED4	163732	0.0150723	1.97813e-07	3.30701e-06	4649	6
ENSG00000118518	chr6	127587755	127609712	RNF146	81847	0.0116926	1.98001e-07	3.30828e-06	9019	11
ENSG00000065518	chr3	120315156	120321347	NDUFB4	4710	0.0212005	1.9879e-07	3.31584e-06	2405	5
ENSG00000112592	chr6	170863390	170881958	TBP	6908	0.0133914	1.98899e-07	3.31584e-06	6658	12
ENSG00000168496	chr11	61560109	61564716	FEN1	2237	0.0118282	1.98682e-07	3.31584e-06	8832	14
ENSG00000197586	chr20	25176329	25207365	ENTPD6	955	0.0139815	1.98896e-07	3.31584e-06	5891	11
ENSG00000131469	chr17	41150290	41154976	RPL27	6155	0.0114206	1.99023e-07	3.31605e-06	9433	10
ENSG00000126746	chr12	6775643	6798738	ZNF384	171017	0.0154809	1.99351e-07	3.31966e-06	4261	12
ENSG00000145569	chr5	14581884	14615116	FAM105A	54491	0.00347497	1.99968e-07	3.32249e-06	23462	5
ENSG00000135535	chr6	109687717	109703762	CD164	8763	0.0154515	1.99879e-07	3.32249e-06	4288	8
ENSG00000136982	chr8	120846216	120868250	DSCC1	79075	0.00952883	1.99659e-07	3.32249e-06	12551	10
ENSG00000178971	chr17	8130191	8151362	CTC1	80169	0.0130342	1.99826e-07	3.32249e-06	7097	6
ENSG00000269399	chr19	16653434	16655625	NA	NA	0.0132645	2.0015e-07	3.32366e-06	6817	4
ENSG00000184117	chr22	29950797	29977326	NIPSNAP1	8508	0.010632	2.01258e-07	3.34019e-06	10694	11
ENSG00000086102	chr9	33290509	33371155	NFX1	4799	0.0114087	2.01372e-07	3.34022e-06	9457	6
ENSG00000180228	chr2	179296141	179316239	PRKRA	8575	0.0113618	2.02022e-07	3.34754e-06	9526	20
ENSG00000108443	chr17	57970447	58027925	RPS6KB1	6198	0.00915294	2.02039e-07	3.34754e-06	13222	5
ENSG00000185220	chr1	249200395	249214145	PGBD2	267002	0.0138422	2.023e-07	3.35e-06	6073	6
ENSG00000138613	chr15	63568217	63601325	APH1B	83464	0.0212417	2.02851e-07	3.35725e-06	1797	18
ENSG00000165782	chr14	20925878	20929771	TMEM55B	90809	0.0166641	2.03076e-07	3.35878e-06	3315	10
ENSG00000104835	chr19	39405906	39440495	SARS2	54938	0.0118754	2.03282e-07	3.35878e-06	8775	27
ENSG00000269547	chr19	39406044	39440495	NA	NA	0.0118754	2.03282e-07	3.35878e-06	8775	27
ENSG00000162869	chr2	48667737	48742525	PPP1R21	129285	0.00870631	2.03788e-07	3.36528e-06	13956	13
ENSG00000273184	chr7	128095894	128133913	NA	NA	0.0141985	2.04278e-07	3.37149e-06	5608	24
ENSG00000225273	chr15	82647360	82712277	UBE2Q2P2	100133144_100134869_101929193	0.0104707	2.04511e-07	3.37347e-06	10951	1
ENSG00000099290	chr10	51827648	51893269	FAM21A	55747_253725_387680_101930591	0.00359258	2.04741e-07	3.37352e-06	23256	5
ENSG00000006712	chr19	39876492	39881835	PAF1	54623	0.015355	2.04653e-07	3.37352e-06	4373	5
ENSG00000270019	chr2	114645780	114647327	NA	NA	0.0169482	2.05245e-07	3.37702e-06	3133	3
ENSG00000039123	chr5	54603588	54721409	SKIV2L2	23517	0.0141052	2.05294e-07	3.37702e-06	5729	15
ENSG00000230513	chr22	21356175	21364631	THAP7-AS1	439931	0.014714	2.05202e-07	3.37702e-06	5048	12
ENSG00000273363	chr10	45454365	45454906	NA	NA	0.0149088	2.05527e-07	3.37899e-06	4820	2
ENSG00000223979	chr17	17577340	17581002	SMCR2	NA	-0.0174961	2.06779e-07	3.39768e-06	19817	1
ENSG00000229874	chr1	206135293	206137984	NA	NA	0.0117196	2.07297e-07	3.40395e-06	8979	4
ENSG00000060339	chr10	70480769	70552134	CCAR1	55749	0.0184203	2.07618e-07	3.40395e-06	2375	13
ENSG00000196388	chr17	4891425	4900905	INCA1	388324	0.0124824	2.07589e-07	3.40395e-06	7865	7
ENSG00000125779	chr20	3869486	3907605	PANK2	80025	0.00743531	2.07507e-07	3.40395e-06	16231	20
ENSG00000197982	chr1	38272651	38275126	C1orf122	127687	0.0171153	2.07896e-07	3.40574e-06	3031	12
ENSG00000101158	chr20	57556263	57570188	NELFCD	51497	0.0167479	2.07956e-07	3.40574e-06	4664	6
ENSG00000198089	chr22	31884674	32014572	SFI1	9814	0.0152968	2.08658e-07	3.41535e-06	4431	28
ENSG00000134684	chr1	33240840	33283754	YARS	8565	0.00628725	2.09235e-07	3.42104e-06	18355	14
ENSG00000227375	chr3	197025123	197030618	DLG1-AS1	100507086	0.0147093	2.09199e-07	3.42104e-06	5054	12
ENSG00000226328	chr22	45528901	45559662	NA	100506714	0.0068149	2.09426e-07	3.42228e-06	17404	6
ENSG00000244513	chr3	69063092	69105773	NA	NA	0.0136761	2.09648e-07	3.42402e-06	6293	16
ENSG00000008277	chr7	87563458	87832204	ADAM22	53616	0.0134253	2.10202e-07	3.4293e-06	6610	15
ENSG00000126804	chr14	64970430	65000408	ZBTB1	22890	0.015465	2.10167e-07	3.4293e-06	4276	19
ENSG00000173451	chr12	72056789	72074419	THAP2	83591	0.0133523	2.10458e-07	3.43159e-06	6715	20
ENSG00000131236	chr1	40505905	40538321	CAP1	10487	0.0137399	2.12656e-07	3.46021e-06	6218	18
ENSG00000253921	chr5	151133553	151146808	NA	NA	0.0117162	2.12651e-07	3.46021e-06	8985	13
ENSG00000177600	chr11	809647	812880	RPLP2	6181_619565	0.0138804	2.12794e-07	3.46021e-06	6022	19
ENSG00000006327	chr16	3068446	3072384	TNFRSF12A	51330	0.0206593	2.12793e-07	3.46021e-06	3374	16
ENSG00000138867	chr22	24936406	24951903	GUCD1	83606	0.0173625	2.12573e-07	3.46021e-06	2894	15
ENSG00000221968	chr11	61640991	61659523	FADS3	3995	0.0154822	2.12943e-07	3.46074e-06	4259	11
ENSG00000166997	chr7	99717236	99723134	CNPY4	245812	0.00156351	2.13314e-07	3.46486e-06	26891	6
ENSG00000116691	chr1	12079523	12092102	MIIP	60672	0.00640081	2.14338e-07	3.47391e-06	18130	9
ENSG00000198841	chr1	52497775	52499488	KTI12	112970	0.0205797	2.14319e-07	3.47391e-06	1834	8
ENSG00000117569	chr1	97187221	97289294	PTBP2	58155	0.0069859	2.14241e-07	3.47391e-06	17095	9
ENSG00000196465	chr12	56546040	56553431	MYL6B	140465	0.0181605	2.14212e-07	3.47391e-06	2502	22
ENSG00000250107	chr17	48633568	48639469	CACNA1G-AS1	253962	0.0156857	2.14796e-07	3.47944e-06	4082	31
ENSG00000126247	chr19	36630477	36641255	CAPNS1	826	0.00642875	2.15014e-07	3.48107e-06	18078	15
ENSG00000150776	chr11	111944810	111955874	C11orf57	55216	0.014487	2.15428e-07	3.48146e-06	5291	15
ENSG00000165389	chr14	34901995	34931562	SPTSSA	171546	0.0138847	2.15226e-07	3.48146e-06	6014	5
ENSG00000102901	chr16	67862060	67881714	CENPT	80152	0.0127333	2.15506e-07	3.48146e-06	7506	37
ENSG00000245598	chr19	47163621	47180704	DACT3-AS1	100506068	0.0136559	2.15481e-07	3.48146e-06	6313	15
ENSG00000196981	chr3	122130715	122134882	WDR5B	54554	0.0183186	2.16113e-07	3.48937e-06	2424	3
ENSG00000121289	chr19	33369902	33462897	CEP89	84902	0.00780128	2.16446e-07	3.49284e-06	15569	8
ENSG00000223820	chr10	89577685	89605369	CFL1P1	142913	0.0124095	2.16631e-07	3.49394e-06	7980	15
ENSG00000166598	chr12	104323885	104347423	HSP90B1	7184_100500842	0.0137767	2.17861e-07	3.51187e-06	6163	12
ENSG00000258875	chr14	91709103	91717426	NA	NA	0.0265895	2.17986e-07	3.51198e-06	2491	4
ENSG00000171307	chr10	99205927	99217127	ZDHHC16	84287	0.00911518	2.18395e-07	3.51666e-06	13298	10
ENSG00000272186	chr11	118938085	118938409	NA	NA	0.0139631	2.18606e-07	3.51816e-06	5912	4
ENSG00000100439	chr14	23067146	23081265	ABHD4	63874	0.0113536	2.18874e-07	3.52056e-06	9538	8
ENSG00000135048	chr9	74298282	74431606	TMEM2	23670	0.018615	2.19283e-07	3.52524e-06	2531	10
ENSG00000156261	chr21	30428126	30446118	CCT8	10694	0.0159862	2.20385e-07	3.54104e-06	3831	7
ENSG00000184708	chr22	31832963	31892094	EIF4ENIF1	56478	0.0155834	2.20602e-07	3.54262e-06	4165	18
ENSG00000269889	chr3	169487437	169489831	NA	NA	0.022148	2.20953e-07	3.54633e-06	1853	3
ENSG00000227398	chr3	47205987	47288091	KIF9-AS1	285352	0.0110054	2.22134e-07	3.56338e-06	10074	4
ENSG00000180385	chr3	10028577	10048674	EMC3-AS1	442075	0.0161073	2.22577e-07	3.56718e-06	3724	5
ENSG00000233927	chr19	8386042	8388224	RPS28	6234	0.016102	2.22611e-07	3.56718e-06	3728	10
ENSG00000166582	chr17	16245848	16256970	CENPV	201161	0.0123856	2.22752e-07	3.56751e-06	8018	10
ENSG00000260526	chr4	113150717	113152752	NA	NA	0.019178	2.23245e-07	3.56858e-06	2065	4
ENSG00000135334	chr6	88384790	88411927	AKIRIN2	55122	0.0160023	2.23108e-07	3.56858e-06	3817	8
ENSG00000172661	chr10	46222648	46288409	FAM21C	55747_253725_101930591	0.0108174	2.23299e-07	3.56858e-06	10372	4
ENSG00000259426	chr15	69689243	69707368	NA	NA	0.0120458	2.23206e-07	3.56858e-06	8512	16
ENSG00000263948	chr2	161264321	161264393	MIR4785	100616364	0.0161063	2.23492e-07	3.56975e-06	3725	1
ENSG00000112078	chr6	36410544	36458920	KCTD20	222658	0.00736249	2.23743e-07	3.57184e-06	16369	11
ENSG00000120333	chr1	174979925	174992561	MRPS14	63931	0.0105083	2.24202e-07	3.57532e-06	10894	5
ENSG00000264247	chr18	72259010	72265744	LINC00909	400657	0.0101206	2.24196e-07	3.57532e-06	11539	16
ENSG00000272009	chr6	28046570	28048908	NA	NA	0.0109027	2.24538e-07	3.5756e-06	10234	4
ENSG00000256658	chr12	12876231	12876945	NA	NA	0.0174193	2.24342e-07	3.5756e-06	2857	3
ENSG00000129214	chr17	7517382	7536700	SHBG	6462	0.0123089	2.24579e-07	3.5756e-06	8126	34
ENSG00000136490	chr17	61773262	61778532	LIMD2	80774	0.0146646	2.25023e-07	3.58075e-06	5103	11
ENSG00000177733	chr5	137087075	137090039	HNRNPA0	10949	0.0186953	2.25404e-07	3.58489e-06	2265	4
ENSG00000124635	chr6	27093676	27100541	HIST1H2BJ	8970	0.0192811	2.25937e-07	3.58761e-06	2029	8
ENSG00000214736	chr6	41755400	41757636	TOMM6	100188893	0.0119974	2.25909e-07	3.58761e-06	8588	6
ENSG00000267195	chr17	1953565	1953674	MIR212	406994	0.0109318	2.25922e-07	3.58761e-06	10201	2
ENSG00000273270	chr7	128164070	128171123	NA	NA	0.0135508	2.26301e-07	3.58942e-06	6438	2
ENSG00000139182	chr12	7282294	7311541	CLSTN3	9746	0.0136335	2.26338e-07	3.58942e-06	6335	17
ENSG00000108826	chr17	48445218	48450575	MRPL27	51264	0.015145	2.26413e-07	3.58942e-06	4576	10
ENSG00000139579	chr12	56615799	56623638	NABP2	79035	0.0170574	2.27074e-07	3.59798e-06	3068	30
ENSG00000068903	chr19	39369197	39390502	SIRT2	22933	0.0143204	2.27241e-07	3.59871e-06	5456	14
ENSG00000205177	chr11	33719807	33722347	C11orf91	100131378	0.0196377	2.28064e-07	3.60476e-06	2720	10
ENSG00000175536	chr11	74202757	74204778	LIPT2	387787	0.0135058	2.28086e-07	3.60476e-06	6504	4
ENSG00000170468	chr14	73957644	73960105	NA	NA	0.0152375	2.28229e-07	3.60476e-06	4491	7
ENSG00000255242	chr14	73957669	73960096	C14orf169	NA	0.0152375	2.28229e-07	3.60476e-06	4491	7
ENSG00000168872	chr16	70380732	70407286	DDX19A	55308	0.00716857	2.27891e-07	3.60476e-06	16750	3
ENSG00000258465	chr1	160187254	160254920	NA	50717	0.00986925	2.285e-07	3.60712e-06	11961	26
ENSG00000124155	chr20	44044717	44054884	PIGT	51604	0.0117495	2.29051e-07	3.6139e-06	8941	8
ENSG00000169567	chr5	130494720	130507428	HINT1	3094	0.0105348	2.29626e-07	3.62106e-06	10857	21
ENSG00000030110	chr6	33540329	33548019	BAK1	578	0.0164311	2.30197e-07	3.62813e-06	3479	7
ENSG00000105443	chr19	48972289	48985571	CYTH2	9266	0.0154686	2.30742e-07	3.6348e-06	4275	18
ENSG00000266975	chr19	13041336	13044110	NA	NA	0.0157621	2.31137e-07	3.63909e-06	4764	1
ENSG00000187713	chr9	140098534	140100090	TMEM203	94107	0.012274	2.31427e-07	3.64174e-06	8179	1
ENSG00000177602	chr17	3627211	3630067	GSG2	83903	0.00693751	2.31822e-07	3.64601e-06	17182	7
ENSG00000076248	chr12	109535379	109548797	UNG	7374	0.0128237	2.321e-07	3.64847e-06	7367	15
ENSG00000245156	chr11	66037303	66045996	NA	NA	0.00843796	2.32609e-07	3.65261e-06	14438	14
ENSG00000267035	chr17	33867058	33867816	NA	NA	0.0508336	2.32508e-07	3.65261e-06	1893	1
ENSG00000160752	chr1	155278539	155290457	FDPS	2224	0.0177131	2.32917e-07	3.6555e-06	2836	14
ENSG00000180398	chr2	47129009	47168994	MCFD2	90411	0.0126576	2.33114e-07	3.65667e-06	7620	24
ENSG00000167904	chr8	56608983	56685966	TMEM68	137695	0.0251079	2.33364e-07	3.65865e-06	1897	12
ENSG00000104325	chr8	91013633	91064320	DECR1	1666	0.0158747	2.33597e-07	3.66039e-06	3914	6
ENSG00000144747	chr3	69068978	69101484	TMF1	7110	0.00982162	2.33727e-07	3.66049e-06	12042	7
ENSG00000001167	chr6	41040684	41067715	NFYA	4800	0.011627	2.3422e-07	3.66436e-06	9114	7
ENSG00000261582	chr20	33855688	33867846	NA	NA	0.0111111	2.34172e-07	3.66436e-06	9893	9
ENSG00000111237	chr12	110928902	110939922	VPS29	51699	0.0149488	2.34653e-07	3.66921e-06	4780	8
ENSG00000235319	chr2	105940667	105946986	NA	NA	0.020778	2.35424e-07	3.67931e-06	3051	8
ENSG00000224032	chr5	111496223	111499973	EPB41L4A-AS1	114915	0.0159578	2.36853e-07	3.69889e-06	3854	12
ENSG00000073050	chr19	44047192	44084625	XRCC1	7515	0.0127933	2.36925e-07	3.69889e-06	7414	13
ENSG00000269053	chr19	17530114	17530583	NA	NA	0.0306881	2.37713e-07	3.70925e-06	3631	2
ENSG00000075624	chr7	5566782	5603415	ACTB	60	0.0152968	2.38279e-07	3.71407e-06	4432	38
ENSG00000099817	chr19	1086594	1095598	POLR2E	5434	0.0086439	2.38428e-07	3.71407e-06	14063	13
ENSG00000000419	chr20	49551404	49575092	DPM1	8813	0.0126339	2.38288e-07	3.71407e-06	7654	5
ENSG00000171700	chr20	62704534	62711323	RGS19	10287	0.0083944	2.38521e-07	3.71407e-06	14517	12
ENSG00000058804	chr1	54231133	54304533	NDC1	55706	0.010382	2.39142e-07	3.71983e-06	11104	13
ENSG00000092036	chr14	23415437	23426370	HAUS4	54930_100616424	0.0125372	2.39049e-07	3.71983e-06	7791	8
ENSG00000205423	chr16	50058321	50070999	CNEP1R1	255919	0.0147922	2.39413e-07	3.7221e-06	4953	10
ENSG00000255046	chr8	11655437	11660077	NA	NA	0.0160644	2.40087e-07	3.73063e-06	3767	7
ENSG00000065183	chr1	118472343	118509165	WDR3	10885	0.010323	2.40923e-07	3.74167e-06	11206	13
ENSG00000107164	chr9	133454352	133513739	FUBP3	8939	0.00881806	2.41981e-07	3.75613e-06	13778	10
ENSG00000257530	chr12	32257051	32260462	NA	NA	0.014025	2.42261e-07	3.75851e-06	5834	11
ENSG00000066422	chr3	101367733	101396339	ZBTB11	27107	0.0164647	2.42471e-07	3.75982e-06	3454	18
ENSG00000172728	chr8	33228342	33330940	FUT10	84750	0.0156063	2.42859e-07	3.76338e-06	4148	17
ENSG00000169813	chr10	43881065	43904614	HNRNPF	3185	0.0145018	2.42954e-07	3.76338e-06	5268	39
ENSG00000117650	chr1	211836114	211848960	NEK2	4751	0.0261297	2.43316e-07	3.7636e-06	2428	5
ENSG00000253848	chr8	94753421	94756762	NA	NA	0.00805119	2.43273e-07	3.7636e-06	15123	5
ENSG00000101104	chr20	43538703	43587676	PABPC1L	80336	0.00852363	2.43348e-07	3.7636e-06	14271	8
ENSG00000154767	chr3	14186647	14220283	XPC	7508	0.0108043	2.4365e-07	3.76553e-06	10394	13
ENSG00000272502	chr8	121824459	121825599	NA	NA	0.0144952	2.43726e-07	3.76553e-06	5279	6
ENSG00000163961	chr3	196195654	196230639	RNF168	165918	0.00938018	2.43989e-07	3.76764e-06	12808	9
ENSG00000259605	chr19	46268043	46273064	NA	NA	0.00374723	2.44201e-07	3.76896e-06	22995	15
ENSG00000183765	chr22	29083731	29138410	CHEK2	11200	0.014558	2.44402e-07	3.7701e-06	5219	16
ENSG00000117620	chr1	100435345	100492535	SLC35A3	23443	0.0148583	2.44697e-07	3.7727e-06	4878	14
ENSG00000272525	chr5	72793375	72794118	NA	NA	0.0136075	2.45008e-07	3.77554e-06	6370	7
ENSG00000158161	chr1	28296855	28415207	EYA3	2140	0.0127976	2.45425e-07	3.77573e-06	7405	12
ENSG00000203288	chr1	151763280	151766878	NA	101927929	0.0175547	2.45239e-07	3.77573e-06	2785	6
ENSG00000130349	chr6	107349407	107372546	C6orf203	51250	0.0114663	2.45441e-07	3.77573e-06	9363	5
ENSG00000264647	chr17	27918721	27919259	NA	NA	0.0158268	2.45529e-07	3.77573e-06	3950	2
ENSG00000152234	chr18	43664110	43684300	ATP5A1	498	0.0161169	2.46005e-07	3.78111e-06	3717	23
ENSG00000167118	chr9	131133598	131153015	URM1	81605	0.0010837	2.46234e-07	3.78266e-06	27780	4
ENSG00000169905	chr1	179809102	179846938	TOR1AIP2	163590	0.0197492	2.46364e-07	3.78272e-06	1937	3
ENSG00000183155	chr1	202848085	202858263	RABIF	5877	0.00673524	2.47343e-07	3.78385e-06	17550	8
ENSG00000174748	chr3	23958036	23965183	RPL15	6138	0.0120171	2.47354e-07	3.78385e-06	8554	13
ENSG00000168811	chr3	159706537	159713806	IL12A	3592	0.0140558	2.47144e-07	3.78385e-06	5788	13
ENSG00000250699	chr11	117187078	117198754	NA	NA	0.0117936	2.47219e-07	3.78385e-06	8876	19
ENSG00000127561	chr16	2039661	2044276	SYNGR3	9143	0.013968	2.46897e-07	3.78385e-06	5904	19
ENSG00000152242	chr18	43753519	43846949	C18orf25	147339	0.0106548	2.47456e-07	3.78385e-06	10655	14
ENSG00000099840	chr19	2096380	2099592	IZUMO4	113177	0.013165	2.47184e-07	3.78385e-06	6932	12
ENSG00000269533	chr19	57901252	57931362	NA	NA	0.015121	2.47314e-07	3.78385e-06	4598	22
ENSG00000154845	chr18	9546789	9615238	PPP4R1	9989	0.0100268	2.47679e-07	3.78532e-06	11714	6
ENSG00000272888	chr15	93425937	93441975	NA	100507217	0.0170801	2.48123e-07	3.79015e-06	3052	3
ENSG00000272702	chr2	73340146	73343035	NA	NA	0.00447026	2.48531e-07	3.79336e-06	21648	6
ENSG00000229313	chr6	25042067	25056892	NA	NA	0.0191684	2.48588e-07	3.79336e-06	2070	8
ENSG00000254860	chr11	8986222	8999074	TMEM9B-AS1	493900	0.0141232	2.48765e-07	3.79412e-06	5705	4
ENSG00000228701	chr10	93542596	93558048	TNKS2-AS1	100507633	0.017876	2.49095e-07	3.79643e-06	2629	7
ENSG00000228265	chr20	32570858	32582163	NA	101926888	0.0109553	2.49172e-07	3.79643e-06	10154	9
ENSG00000102978	chr16	57496299	57505922	POLR2C	5432	0.0197144	2.49404e-07	3.79802e-06	3718	11
ENSG00000052723	chr1	115312100	115323306	SIKE1	80143	0.0104053	2.49844e-07	3.80242e-06	11058	5
ENSG00000141425	chr18	33564350	33647539	RPRD1A	55197	0.010391	2.49949e-07	3.80242e-06	11086	7
ENSG00000029364	chr14	69864732	69929105	SLC39A9	55334	0.0154897	2.5055e-07	3.80793e-06	4254	18
ENSG00000154832	chr18	47808713	47814674	CXXC1	30827	0.0131792	2.50648e-07	3.80793e-06	6916	11
ENSG00000178980	chr19	48281829	48287943	SEPW1	6415	0.0203566	2.50695e-07	3.80793e-06	3537	8
ENSG00000167515	chr16	88922628	88929094	TRAPPC2L	51693	0.0116353	2.51078e-07	3.8118e-06	9102	14
ENSG00000164219	chr5	114546527	114598569	PGGT1B	5229	0.0181364	2.5181e-07	3.82096e-06	2904	5
ENSG00000272195	chr1	245132652	245134390	NA	NA	0.0201569	2.51977e-07	3.82155e-06	1961	7
ENSG00000225938	chr1	101701239	101702084	NA	101928370	0.015991	2.52246e-07	3.82367e-06	3829	7
ENSG00000164683	chr8	80676245	80680098	HEY1	23462	0.0145296	2.52395e-07	3.82399e-06	5241	12
ENSG00000182796	chr12	56223529	56230030	TMEM198B	440104	0.0157421	2.5262e-07	3.82544e-06	4031	7
ENSG00000032219	chr14	58765103	58840605	ARID4A	5926	0.0198708	2.53242e-07	3.83291e-06	1965	12
ENSG00000144029	chr2	95752952	95815179	MRPS5	64969	0.00986107	2.53638e-07	3.83305e-06	11973	16
ENSG00000256894	chr12	26278088	26279550	NA	NA	0.0134675	2.53521e-07	3.83305e-06	6560	6
ENSG00000244687	chr20	48697661	48732496	UBE2V1	7335_7336	0.0170838	2.53634e-07	3.83305e-06	3049	15
ENSG00000260136	chr16	23464079	23468927	NA	NA	0.0137182	2.53792e-07	3.83343e-06	6244	10
ENSG00000270757	chr2	198365137	198415450	HSPE1-MOB4	25843_100529241	0.0102204	2.54562e-07	3.84253e-06	11378	32
ENSG00000076242	chr3	37034823	37107380	MLH1	4292	0.0101598	2.54784e-07	3.84253e-06	11470	26
ENSG00000144827	chr3	111697857	111712210	ABHD10	55347	0.0143176	2.54911e-07	3.84253e-06	5458	4
ENSG00000262526	chr17	7143746	7147954	NA	NA	0.0134462	2.54879e-07	3.84253e-06	6589	18
ENSG00000135404	chr12	56119107	56123491	CD63	967	0.019189	2.55158e-07	3.8427e-06	2059	16
ENSG00000134440	chr18	55267888	55289445	NARS	4677	0.0105844	2.55181e-07	3.8427e-06	10788	12
ENSG00000168259	chr17	40128451	40173394	DNAJC7	7266	0.0156552	2.55837e-07	3.85063e-06	4104	29
ENSG00000151876	chr5	41925356	41941845	FBXO4	26272	0.0133256	2.56036e-07	3.85168e-06	6746	7
ENSG00000131373	chr3	15602211	15643338	HACL1	26061	0.0105189	2.56953e-07	3.86352e-06	10881	16
ENSG00000229258	chr1	212003188	212027045	NA	NA	0.0171906	2.57691e-07	3.8707e-06	2985	12
ENSG00000159063	chr11	77811982	77850706	ALG8	79053	0.0175082	2.57641e-07	3.8707e-06	2810	5
ENSG00000016864	chr3	52728505	52740048	GLT8D1	55830	0.0134873	2.58097e-07	3.87485e-06	6531	13
ENSG00000157734	chr15	64443914	64449680	SNX22	79856	0.0149466	2.58585e-07	3.88021e-06	4784	6
ENSG00000229348	chr1	43919598	43922666	HYI-AS1	NA	0.0272673	2.58877e-07	3.88135e-06	1983	10
ENSG00000272994	chr2	105950484	105953932	NA	NA	0.0186122	2.5898e-07	3.88135e-06	2291	4
ENSG00000023892	chr6	35265595	35289548	DEF6	50619	-0.00342627	2.59644e-07	3.88135e-06	23551	8
ENSG00000229124	chr10	17256238	17271984	VIM-AS1	100507347	0.0189836	2.5943e-07	3.88135e-06	2151	23
ENSG00000123349	chr12	53689075	53693234	PFDN5	5204	0.0230246	2.59705e-07	3.88135e-06	1990	10
ENSG00000261183	chr15	41128006	41136585	NA	NA	0.0196459	2.59233e-07	3.88135e-06	3815	12
ENSG00000178741	chr15	75212132	75230509	COX5A	9377	0.0132618	2.59702e-07	3.88135e-06	6819	6
ENSG00000269792	chr19	40023052	40025062	NA	NA	0.0118075	2.59471e-07	3.88135e-06	8856	12
ENSG00000260235	chr15	75917134	75918031	NA	NA	0.0229747	2.60021e-07	3.88412e-06	1991	4
ENSG00000068971	chr11	64685025	64701945	PPP2R5B	5526	0.0126985	2.61294e-07	3.90118e-06	7558	18
ENSG00000142959	chr1	45249257	45253377	BEST4	266675	0.0106043	2.62626e-07	3.90687e-06	10748	11
ENSG00000116521	chr1	155225770	155232221	SCAMP3	10067	0.0091874	2.62106e-07	3.90687e-06	13152	10
ENSG00000272324	chr5	10761177	10770406	NA	NA	0.0191281	2.62726e-07	3.90687e-06	2742	6
ENSG00000232445	chr7	100951627	100954266	NA	101927746	0.0292657	2.6268e-07	3.90687e-06	3527	3
ENSG00000158623	chr7	130146089	130353598	COPG2	26958	0.0141434	2.62435e-07	3.90687e-06	5682	10
ENSG00000235007	chr9	132020633	132022125	NA	NA	0.0121247	2.62237e-07	3.90687e-06	8391	1
[truncated: 20,914 more rows]

## Sheet: Table S5 - Promoters
Table S5 - Promoters
id	Chr	Start (Hg19)	End (Hg19)	symbol	entrezID	mean.mean.diff	comb.p.val	comb.p.adj.fdr	combinedRank	num.sites
ENSG00000243977	chr3	179367489	179369488	NA	NA	0.0692049	4.46056e-15	1.33451e-10	8487	1
ENSG00000264583	chr11	47421021	47423020	MIR4487	100616222	0.017216	1.42261e-12	1.887e-08	6327	2
ENSG00000103067	chr16	68271506	68273505	ESRP2	80004_102466194	0.0260959	2.5229e-12	1.887e-08	1097	1
ENSG00000170889	chr19	54703110	54705109	RPS9	6203	0.0270949	1.99192e-12	1.887e-08	964	11
ENSG00000160563	chr9	134954796	134956795	MED27	9442	0.0387884	4.83405e-12	2.6426e-08	3423	3
ENSG00000223660	chr19	54703339	54705338	NA	NA	0.026188	5.2997e-12	2.6426e-08	1078	13
ENSG00000152127	chr2	134876054	134878053	MGAT5	4249	0.0202974	8.89901e-12	3.32801e-08	2900	5
ENSG00000196547	chr15	91443948	91445947	MAN2A2	4122	0.0196743	7.93853e-12	3.32801e-08	3405	3
ENSG00000138073	chr2	27357044	27359043	PREB	10113	0.0202983	1.88046e-11	3.55752e-08	6625	3
ENSG00000232559	chr7	66056874	66058873	NA	NA	0.0237933	1.48518e-11	3.55752e-08	1513	3
ENSG00000157570	chr11	44746515	44748514	TSPAN18	90139	0.0240545	1.65619e-11	3.55752e-08	1461	2
ENSG00000133884	chr11	65099725	65101724	DPF2	5977	0.0216818	1.50049e-11	3.55752e-08	2190	6
ENSG00000179912	chr12	57824289	57826288	R3HDM2	22864	0.0185068	1.9451e-11	3.55752e-08	4549	3
ENSG00000150991	chr12	125401415	125403414	UBC	7316	0.0248507	2.25927e-11	3.55752e-08	1302	1
ENSG00000120088	chr17	43697767	43699766	CRHR1	1394	0.0186441	1.21029e-11	3.55752e-08	4387	2
ENSG00000263715	chr17	43697774	43699773	NA	NA	0.0186441	1.21029e-11	3.55752e-08	4387	2
ENSG00000130529	chr19	49659498	49661497	TRPM4	54795	0.0226677	2.20984e-11	3.55752e-08	1830	4
ENSG00000206028	chr22	27068118	27070117	NA	NA	0.0142116	2.02971e-11	3.55752e-08	12367	4
ENSG00000244625	chr22	27067230	27069229	NA	NA	0.0142116	2.02971e-11	3.55752e-08	12367	4
ENSG00000272783	chr4	1550511	1552510	NA	NA	0.0498701	2.49486e-11	3.56595e-08	12465	1
ENSG00000106290	chr7	99716965	99718964	TAF6	6878	0.0199292	2.50301e-11	3.56595e-08	3182	9
ENSG00000070495	chr17	74722367	74724366	JMJD6	23210	0.0218242	2.80129e-11	3.79269e-08	2134	13
ENSG00000130818	chr19	9648804	9650803	ZNF426	79088	0.0198632	2.9157e-11	3.79269e-08	3238	12
ENSG00000146463	chr1	35733068	35735067	ZMYM4	9202	0.0241429	3.94596e-11	3.80823e-08	1440	8
ENSG00000227799	chr2	55449916	55451915	NA	NA	0.0739436	3.74052e-11	3.80823e-08	27	4
ENSG00000228439	chr6	99967069	99969068	TSTD3	NA	0.0199944	3.88835e-11	3.80823e-08	3126	1
ENSG00000169410	chr15	75871131	75873130	PTPN9	5780	0.0186174	3.6558e-11	3.80823e-08	4424	12
ENSG00000140905	chr16	81129509	81131508	GCSH	2653_101060817	0.0211436	3.83577e-11	3.80823e-08	2426	9
ENSG00000226377	chr17	31202277	31204276	NA	NA	0.0160332	3.44962e-11	3.80823e-08	8496	4
ENSG00000267185	chr17	40684050	40686049	PTP4A2P1	NA	0.0198544	3.86339e-11	3.80823e-08	3244	2
ENSG00000188493	chr19	41256959	41258958	C19orf54	284325	0.0226344	3.55807e-11	3.80823e-08	1844	3
ENSG00000130309	chr19	17664903	17666902	COLGALT1	79709	0.0171049	4.14183e-11	3.87236e-08	6507	11
ENSG00000071073	chr2	99347090	99349089	MGAT4A	11320	0.0219696	4.77201e-11	4.22786e-08	2071	6
ENSG00000105514	chr19	11456447	11458446	RAB3D	9545	0.0236655	4.94602e-11	4.22786e-08	2027	12
ENSG00000105518	chr19	11456695	11458694	TMEM205	374882	0.0236655	4.94602e-11	4.22786e-08	2027	12
ENSG00000198369	chr2	65659272	65661271	SPRED2	200734	0.0193154	5.51853e-11	4.5862e-08	3716	7
ENSG00000068654	chr2	86332779	86334778	POLR1A	25885	0.0191555	7.11502e-11	4.73038e-08	3869	16
ENSG00000163040	chr2	132283748	132285747	CCDC74A	90557	0.0116131	6.31017e-11	4.73038e-08	16590	3
ENSG00000175054	chr3	142297169	142299168	ATR	545	0.019137	6.55912e-11	4.73038e-08	3888	13
ENSG00000253653	chr5	156693136	156695135	NA	NA	0.0175879	6.71179e-11	4.73038e-08	5761	3
ENSG00000095951	chr6	12007495	12009494	HIVEP1	3096	0.0258015	6.6104e-11	4.73038e-08	1141	3
ENSG00000230487	chr7	1608209	1610208	PSMG3-AS1	114796	0.022843	6.62709e-11	4.73038e-08	1771	11
ENSG00000122545	chr7	35839042	35841041	SEPT7	989	0.0169743	6.07674e-11	4.73038e-08	6718	10
ENSG00000264386	chr15	75080599	75082598	MIR4513	100616183	0.023622	6.92229e-11	4.73038e-08	1571	1
ENSG00000268061	chr19	47986039	47988038	NAPA-AS1	100505681	0.0159162	6.9862e-11	4.73038e-08	8749	7
ENSG00000231858	chr2	191884752	191886751	NA	101927336	0.0151051	7.45194e-11	4.74355e-08	10469	2
ENSG00000130402	chr19	39136789	39138788	ACTN4	81	0.0205068	7.37497e-11	4.74355e-08	2762	10
ENSG00000255306	chr11	67797429	67799428	NA	NA	0.0218439	8.16064e-11	4.78725e-08	2123	14
ENSG00000110717	chr11	67796584	67798583	NDUFS8	4728_100616403_102465669	0.0218439	8.16064e-11	4.78725e-08	2123	14
ENSG00000112787	chr12	133064637	133066636	FBRSL1	57666	0.0180113	7.68857e-11	4.78725e-08	5174	23
ENSG00000173464	chr14	21077544	21079543	RNASE11	122651	0.0227739	7.86976e-11	4.78725e-08	1794	4
ENSG00000197858	chr8	145135993	145137992	GPAA1	8733	0.0256847	8.32887e-11	4.79198e-08	1161	8
ENSG00000065135	chr1	110089733	110091732	GNAI3	2773	0.0193167	1.00189e-10	4.81005e-08	3714	16
ENSG00000055044	chr2	203128939	203130938	NOP58	51602	0.0251804	9.00404e-11	4.81005e-08	1257	11
ENSG00000069849	chr3	141593466	141595465	ATP1B3	483	0.0203849	1.10622e-10	4.81005e-08	2848	7
ENSG00000168826	chr4	4290424	4292423	ZBTB49	166793	0.0152659	1.21497e-10	4.81005e-08	10117	14
ENSG00000183111	chr5	148930010	148932009	ARHGEF37	389337	0.0154126	1.17815e-10	4.81005e-08	9816	10
ENSG00000106012	chr7	2597132	2599131	IQCE	23288	0.033202	9.08847e-11	4.81005e-08	2155	8
ENSG00000264605	chr7	6121236	6123235	NA	NA	0.019291	1.06776e-10	4.81005e-08	3734	3
ENSG00000156162	chr8	95730431	95732430	DPY19L4	286148	0.0195888	9.22071e-11	4.81005e-08	3471	6
ENSG00000070214	chr9	108005403	108007402	SLC44A1	23446	0.0226135	9.19003e-11	4.81005e-08	1851	4
ENSG00000175854	chr9	131036158	131038157	SWI5	375757	0.044516	9.81448e-11	4.81005e-08	4528	4
ENSG00000272366	chr10	22629045	22631044	NA	NA	0.0194305	1.13045e-10	4.81005e-08	3616	4
ENSG00000148841	chr10	106097663	106099662	ITPRIP	85450	0.0241445	1.01277e-10	4.81005e-08	1439	6
ENSG00000166337	chr11	6633399	6635398	TAF10	6881	0.0177541	1.25875e-10	4.81005e-08	5524	9
ENSG00000173621	chr11	66622618	66624617	LRFN4	78999	0.0273614	1.1696e-10	4.81005e-08	3464	4
ENSG00000150776	chr11	111943310	111945309	C11orf57	55216	0.0218709	1.25036e-10	4.81005e-08	2113	11
ENSG00000258651	chr14	39570844	39572843	NA	NA	0.0189319	1.22931e-10	4.81005e-08	4082	9
ENSG00000199082	chr14	100574492	100576491	MIR342	442909	0.0236187	1.21672e-10	4.81005e-08	1572	1
ENSG00000170100	chr16	89282618	89284617	ZNF778	197320	0.0184741	1.01081e-10	4.81005e-08	4587	10
ENSG00000266824	chr17	8078630	8080629	NA	NA	0.0161168	1.04124e-10	4.81005e-08	8329	10
ENSG00000108292	chr17	36860295	36862294	MLLT6	4302	0.0228555	1.27012e-10	4.81005e-08	1767	10
ENSG00000141741	chr17	37886541	37888540	MIEN1	84299	0.0151358	1.23889e-10	4.81005e-08	10402	9
ENSG00000188612	chr17	73178579	73180578	SUMO2	6612_6613_101929087	0.0291397	8.77647e-11	4.81005e-08	2601	5
ENSG00000125447	chr17	73257945	73259944	GGA3	23163	0.0189215	1.11253e-10	4.81005e-08	4097	1
ENSG00000108669	chr17	76777880	76779879	CYTH1	9267	0.0212377	1.1961e-10	4.81005e-08	2374	8
ENSG00000142453	chr19	10980689	10982688	CARM1	10498	0.0207485	1.01329e-10	4.81005e-08	2620	4
ENSG00000154719	chr21	26979330	26981329	MRPL39	54148	0.0193715	1.20991e-10	4.81005e-08	3668	6
ENSG00000160294	chr21	47705712	47707711	MCM3AP	8888	0.0155108	1.20667e-10	4.81005e-08	9600	8
ENSG00000117751	chr1	28155789	28157788	PPP1R8	5511	0.0190086	1.4764e-10	4.87949e-08	4007	10
ENSG00000117399	chr1	43823126	43825125	CDC20	991	0.0185924	1.36806e-10	4.87949e-08	4449	12
ENSG00000115825	chr2	37551452	37553451	PRKD3	23683	0.015116	1.36261e-10	4.87949e-08	10444	3
ENSG00000119844	chr2	64749965	64751964	AFTPH	54812	0.0166767	1.54659e-10	4.87949e-08	7277	7
ENSG00000183718	chr5	180687620	180689619	TRIM52	84851	0.0167565	1.55606e-10	4.87949e-08	7122	12
ENSG00000112685	chr6	692618	694617	EXOC2	55770	0.000305526	1.45501e-10	4.87949e-08	29582	4
ENSG00000153790	chr7	25219476	25221475	C7orf31	136895	0.0163601	1.49203e-10	4.87949e-08	7858	12
ENSG00000106336	chr7	100180105	100182104	FBXO24	26261	0.0244794	1.38572e-10	4.87949e-08	1367	3
ENSG00000252119	chr11	119193620	119195619	NA	NA	0.0439054	1.44091e-10	4.87949e-08	13709	1
ENSG00000111786	chr12	120907097	120909096	SRSF9	8683_283459	0.0164147	1.31487e-10	4.87949e-08	7751	8
ENSG00000258940	chr14	39735766	39737765	NA	100288846	0.0178838	1.55695e-10	4.87949e-08	5323	7
ENSG00000167085	chr17	47491747	47493746	PHB	5245	0.0186999	1.56572e-10	4.87949e-08	4332	12
ENSG00000101624	chr18	12702277	12704276	CEP76	79959	0.0171078	1.56206e-10	4.87949e-08	6504	14
ENSG00000115286	chr19	1382026	1384025	NDUFS7	374291	0.0194353	1.34927e-10	4.87949e-08	3611	9
ENSG00000229539	chr20	3869016	3871015	NA	NA	0.0215731	1.47637e-10	4.87949e-08	2227	13
ENSG00000185608	chr22	19417925	19419924	MRPL40	64976	0.0186428	1.46645e-10	4.87949e-08	4393	8
ENSG00000100403	chr22	41696026	41698025	ZC3H7B	23264	0.0227668	1.44161e-10	4.87949e-08	1797	9
ENSG00000146223	chr6	42845856	42847855	RPL7L1	285855	0.0233596	1.63917e-10	4.98432e-08	1644	10
ENSG00000168795	chr9	37464897	37466896	ZBTB5	9925	0.0174825	1.68151e-10	4.98432e-08	5922	8
ENSG00000066117	chr12	50477255	50479254	SMARCD1	6602	0.0222349	1.67913e-10	4.98432e-08	1982	9
ENSG00000089157	chr12	120638539	120640538	RPLP0	6175	0.0172412	1.64763e-10	4.98432e-08	6284	12
ENSG00000258486	chr14	50051797	50053796	RN7SL1	6029	0.0182176	1.68265e-10	4.98432e-08	4910	8
ENSG00000197785	chr1	1446031	1448030	ATAD3A	55210_83858	0.0164229	1.72398e-10	5.05666e-08	7736	7
ENSG00000122068	chr3	197462550	197464549	FYTTD1	84248	0.0170472	1.75972e-10	5.11138e-08	6605	10
ENSG00000267858	chr19	59068996	59070995	NA	100131691	0.0195737	1.78221e-10	5.12694e-08	3490	12
ENSG00000205334	chr2	27938100	27940099	NA	NA	0.018413	1.84149e-10	5.24702e-08	4664	2
ENSG00000261656	chr16	66514634	66516633	NA	101927726	-0.0211483	1.88199e-10	5.31183e-08	19345	1
ENSG00000175166	chr3	184014997	184016996	PSMD2	5708	0.0186513	2.00149e-10	5.55137e-08	4379	5
ENSG00000263823	chr18	29521038	29523037	NA	NA	0.0137381	2.00397e-10	5.55137e-08	13286	4
ENSG00000146263	chr6	97730594	97732593	MMS22L	253714	0.0176912	2.07123e-10	5.68505e-08	5618	9
ENSG00000248275	chr5	180686713	180688712	TRIM52-AS1	100507602	0.0149318	2.13838e-10	5.7636e-08	10831	9
ENSG00000103245	chr16	790830	792829	NARFL	64428	0.0179051	2.12761e-10	5.7636e-08	5303	6
ENSG00000114626	chr3	127390278	127392277	ABTB1	80325	0.0178004	2.17212e-10	5.80227e-08	5456	5
ENSG00000159592	chr1	46153286	46155285	GPBP1L1	60313	0.0185155	2.26136e-10	5.83657e-08	4542	7
ENSG00000115966	chr2	176032611	176034610	ATF2	1386	0.0190844	2.23199e-10	5.83657e-08	3933	7
ENSG00000228878	chr7	35839727	35841726	NA	101928545	0.0166677	2.26299e-10	5.83657e-08	7297	11
ENSG00000221763	chr20	34041420	34043419	MIR1289-1	100302125	0.0204922	2.22339e-10	5.83657e-08	2778	7
ENSG00000233975	chr1	27988734	27990733	NA	NA	0.0192125	2.30206e-10	5.86701e-08	3801	1
ENSG00000112031	chr6	153323321	153325320	MTRF1L	54516	0.0188207	2.34824e-10	5.86701e-08	4205	15
ENSG00000198556	chr7	99068964	99070963	ZNF789	285989	0.0182675	2.35323e-10	5.86701e-08	4843	11
ENSG00000148840	chr10	103891287	103893286	PPRC1	23082	0.0170057	2.33059e-10	5.86701e-08	6672	14
ENSG00000137574	chr8	56684201	56686200	TGS1	96764	0.032008	2.42468e-10	5.99518e-08	553	12
ENSG00000010165	chr1	171749288	171751287	METTL13	51603	0.015746	2.60934e-10	6.13619e-08	9107	9
ENSG00000168763	chr2	97480482	97482481	CNNM3	26505	0.0176656	2.66288e-10	6.13619e-08	5652	7
ENSG00000163719	chr3	9689617	9691616	MTMR14	64419	0.0101855	2.75777e-10	6.13619e-08	18338	13
ENSG00000171135	chr3	9930738	9932737	JAGN1	84522	0.017602	2.94275e-10	6.13619e-08	5742	8
ENSG00000251595	chr4	467419	469418	ABCA11P	79963	0.0210073	2.64571e-10	6.13619e-08	2491	8
ENSG00000272086	chr5	32173077	32175076	NA	NA	0.0174128	2.66239e-10	6.13619e-08	6023	11
ENSG00000134058	chr5	68529168	68531167	CDK7	1022	0.019285	2.83609e-10	6.13619e-08	3741	9
ENSG00000079819	chr6	131383963	131385962	EPB41L2	2037	0.0189342	2.857e-10	6.13619e-08	4080	8
[truncated: 22,235 more rows]

## Sheet: Tables S6 - CpGIslands
Table S6 - Islands
[truncated: 21,953 more rows]

## Sheet: Table S7 - Tiling
Table S7 - Tiling
[truncated: 58,843 more rows]

[truncated: 4 more sheets: Table S8 - GO terms, Table S9 - Hypermeth loci, Table S10 - Hypometh loci, Table S11 - Imprinted Dereg.]
